# Supplementary material for: Transcriptome sequencing reveals e-cigarette vapor and mainstream-smoke from tobacco cigarettes activate different gene expression profiles in human bronchial epithelial cells
Source: Sci Rep. 2016 Apr 4;6:23984. doi: 10.1038/srep23984 (PMC4819171; doi:10.1038/srep23984)
Supplement: Supplementary Table S1 [file srep23984-s2.xls]

## Sheet: 1h VS 4h
Annotation Cluster 1	Enrichment Score: 3.722281770835503
Category	Term	Count	%	PValue	Genes
GOTERM_BP_FAT	GO:0048514~blood vessel morphogenesis	9	10	3.09566e-05	PLAT, ID1, CTGF, JUN, TIPARP, RHOB, ANPEP, PLAU, CYR61
GOTERM_BP_FAT	GO:0001568~blood vessel development	9	10	8.88985e-05	PLAT, ID1, CTGF, JUN, TIPARP, RHOB, ANPEP, PLAU, CYR61
GOTERM_BP_FAT	GO:0001944~vasculature development	9	10	0.00010519	PLAT, ID1, CTGF, JUN, TIPARP, RHOB, ANPEP, PLAU, CYR61
GOTERM_BP_FAT	GO:0001525~angiogenesis	7	7.77778	0.000223249	ID1, CTGF, JUN, RHOB, ANPEP, PLAU, CYR61
GOTERM_BP_FAT	GO:0007167~enzyme linked receptor protein signaling pathway	8	8.88889	0.003786	PLAT, LIF, FOS, PDGFB, ID1, CTGF, JUN, TIPARP
Annotation Cluster 2	Enrichment Score: 3.1972416007796647
Category	Term	Count	%	PValue	Genes
INTERPRO	IPR017891:Insulin-like growth factor binding protein, N-terminal	4	4.44444	2.72824e-05	CTGF, IGFBP6, CYR61, IGFBP5
UP_SEQ_FEATURE	domain:IGFBP N-terminal	4	4.44444	0.00010159	CTGF, IGFBP6, CYR61, IGFBP5
INTERPRO	IPR000867:Insulin-like growth factor-binding protein, IGFBP	4	4.44444	0.00013726	CTGF, IGFBP6, CYR61, IGFBP5
SMART	SM00121:IB	4	4.44444	0.000261127	CTGF, IGFBP6, CYR61, IGFBP5
GOTERM_MF_FAT	GO:0019838~growth factor binding	6	6.66667	0.000415576	IL1R2, PDGFB, CTGF, IGFBP6, CYR61, IGFBP5
GOTERM_MF_FAT	GO:0005520~insulin-like growth factor binding	4	4.44444	0.000436222	CTGF, IGFBP6, CYR61, IGFBP5
SP_PIR_KEYWORDS	Growth factor binding	3	3.33333	0.00238182	IGFBP6, CYR61, IGFBP5
GOTERM_BP_FAT	GO:0040008~regulation of growth	7	7.77778	0.0146126	INHBA, CTGF, ALOX15B, TFCP2L1, IGFBP6, CYR61, IGFBP5
GOTERM_BP_FAT	GO:0001558~regulation of cell growth	5	5.55556	0.026773	INHBA, CTGF, IGFBP6, CYR61, IGFBP5
Annotation Cluster 3	Enrichment Score: 3.1501076435075666
Category	Term	Count	%	PValue	Genes
SP_PIR_KEYWORDS	pharmaceutical	5	5.55556	4.82774e-05	PLAT, LIF, PDGFB, CXCL2, PLAU
GOTERM_BP_FAT	GO:0016477~cell migration	9	10	0.000202083	PLAT, PDGFB, ID1, SAA1, CTGF, NR4A2, SCNN1B, PLAU, FN1
GOTERM_BP_FAT	GO:0009611~response to wounding	12	13.3333	0.000243007	PLAT, KLF6, FOS, PDGFB, SAA1, CTGF, CXCL2, SERPINA3, CXCL6, SCNN1B, PLAU, FN1
GOTERM_BP_FAT	GO:0048870~cell motility	9	10	0.00041392	PLAT, PDGFB, ID1, SAA1, CTGF, NR4A2, SCNN1B, PLAU, FN1
GOTERM_BP_FAT	GO:0051674~localization of cell	9	10	0.00041392	PLAT, PDGFB, ID1, SAA1, CTGF, NR4A2, SCNN1B, PLAU, FN1
GOTERM_BP_FAT	GO:0042060~wound healing	7	7.77778	0.000866017	PLAT, KLF6, PDGFB, SAA1, SCNN1B, PLAU, FN1
GOTERM_BP_FAT	GO:0006928~cell motion	10	11.1111	0.00174815	PLAT, EGR2, PDGFB, ID1, SAA1, CTGF, NR4A2, SCNN1B, PLAU, FN1
GOTERM_BP_FAT	GO:0001666~response to hypoxia	5	5.55556	0.00779855	PLAT, PDGFB, NR4A2, SCNN1B, PLAU
GOTERM_BP_FAT	GO:0070482~response to oxygen levels	5	5.55556	0.00929368	PLAT, PDGFB, NR4A2, SCNN1B, PLAU
Annotation Cluster 4	Enrichment Score: 2.9421920489172075
Category	Term	Count	%	PValue	Genes
GOTERM_BP_FAT	GO:0006357~regulation of transcription from RNA polymerase II promoter	17	18.8889	3.68496e-06	EGR1, KLF6, EGR2, KLF9, TFCP2L1, NR4A2, NR4A1, FOSB, LIF, FOS, INHBA, ID1, JUN, SIK1, FOSL1, MYC, KLF4
GOTERM_BP_FAT	GO:0045944~positive regulation of transcription from RNA polymerase II promoter	12	13.3333	9.66969e-06	LIF, EGR1, KLF6, INHBA, FOS, EGR2, JUN, NR4A2, NR4A1, FOSL1, MYC, KLF4
GOTERM_MF_FAT	GO:0003700~transcription factor activity	19	21.1111	1.39993e-05	EGR1, MAFF, KLF6, EGR2, KLF9, TFCP2L1, NR4A2, NR4A1, ZBTB16, FOSB, FOS, TSC22D3, ATF3, JUN, SPDEF, KLF2, FOSL1, MYC, KLF4
GOTERM_MF_FAT	GO:0003690~double-stranded DNA binding	7	7.77778	2.47746e-05	EGR1, KLF6, FOS, JUN, ZBTB16, MYC, KLF4
GOTERM_BP_FAT	GO:0045935~positive regulation of nucleobase, nucleoside, nucleotide and nucleic acid metabolic process	14	15.5556	6.01125e-05	EGR1, KLF6, EGR2, PDGFB, NR4A2, NR4A1, LIF, FOS, INHBA, JUN, KLF2, FOSL1, MYC, KLF4
GOTERM_BP_FAT	GO:0051173~positive regulation of nitrogen compound metabolic process	14	15.5556	8.28545e-05	EGR1, KLF6, EGR2, PDGFB, NR4A2, NR4A1, LIF, FOS, INHBA, JUN, KLF2, FOSL1, MYC, KLF4
GOTERM_BP_FAT	GO:0045893~positive regulation of transcription, DNA-dependent	12	13.3333	9.66305e-05	LIF, EGR1, KLF6, INHBA, FOS, EGR2, JUN, NR4A2, NR4A1, FOSL1, MYC, KLF4
GOTERM_BP_FAT	GO:0010557~positive regulation of macromolecule biosynthetic process	14	15.5556	9.68008e-05	EGR1, KLF6, EGR2, PDGFB, NR4A2, NR4A1, LIF, FOS, INHBA, JUN, KLF2, FOSL1, MYC, KLF4
GOTERM_BP_FAT	GO:0045941~positive regulation of transcription	13	14.4444	9.77139e-05	EGR1, KLF6, EGR2, NR4A2, NR4A1, LIF, FOS, INHBA, JUN, KLF2, MYC, FOSL1, KLF4
GOTERM_BP_FAT	GO:0051254~positive regulation of RNA metabolic process	12	13.3333	0.000104062	LIF, EGR1, KLF6, INHBA, FOS, EGR2, JUN, NR4A2, NR4A1, FOSL1, MYC, KLF4
GOTERM_BP_FAT	GO:0010628~positive regulation of gene expression	13	14.4444	0.00012933	EGR1, KLF6, EGR2, NR4A2, NR4A1, LIF, FOS, INHBA, JUN, KLF2, MYC, FOSL1, KLF4
GOTERM_BP_FAT	GO:0031328~positive regulation of cellular biosynthetic process	14	15.5556	0.000153785	EGR1, KLF6, EGR2, PDGFB, NR4A2, NR4A1, LIF, FOS, INHBA, JUN, KLF2, FOSL1, MYC, KLF4
GOTERM_MF_FAT	GO:0030528~transcription regulator activity	22	24.4444	0.000164192	EGR1, MAFF, KLF6, EGR2, KLF9, TFCP2L1, NR4A2, NR4A1, ZBTB16, FOSB, FOS, TSC22D3, ATF3, ID1, JUN, SPDEF, ATOH8, KLF2, SIK1, FOSL1, MYC, KLF4
GOTERM_BP_FAT	GO:0009891~positive regulation of biosynthetic process	14	15.5556	0.000177495	EGR1, KLF6, EGR2, PDGFB, NR4A2, NR4A1, LIF, FOS, INHBA, JUN, KLF2, FOSL1, MYC, KLF4
GOTERM_MF_FAT	GO:0043566~structure-specific DNA binding	7	7.77778	0.000232068	EGR1, KLF6, FOS, JUN, ZBTB16, MYC, KLF4
GOTERM_MF_FAT	GO:0043565~sequence-specific DNA binding	12	13.3333	0.000957143	EGR1, MAFF, FOS, ATF3, JUN, NR4A2, SPDEF, NR4A1, FOSB, FOSL1, MYC, KLF4
GOTERM_BP_FAT	GO:0006355~regulation of transcription, DNA-dependent	22	24.4444	0.000989336	EGR1, MAFF, KLF6, EGR2, KLF9, TFCP2L1, NR4A2, NR4A1, ZBTB16, FOSB, LIF, INHBA, FOS, TSC22D3, ATF3, ID1, JUN, SPDEF, SIK1, MYC, FOSL1, KLF4
GOTERM_BP_FAT	GO:0010604~positive regulation of macromolecule metabolic process	14	15.5556	0.00129476	EGR1, KLF6, EGR2, PDGFB, NR4A2, NR4A1, LIF, FOS, INHBA, JUN, KLF2, FOSL1, MYC, KLF4
GOTERM_BP_FAT	GO:0051252~regulation of RNA metabolic process	22	24.4444	0.00132019	EGR1, MAFF, KLF6, EGR2, KLF9, TFCP2L1, NR4A2, NR4A1, ZBTB16, FOSB, LIF, INHBA, FOS, TSC22D3, ATF3, ID1, JUN, SPDEF, SIK1, MYC, FOSL1, KLF4
SP_PIR_KEYWORDS	dna-binding	19	21.1111	0.00176594	EGR1, MAFF, KLF6, EGR2, KLF9, TFCP2L1, NR4A2, NR4A1, ZBTB16, FOSB, FOS, ATF3, JUN, SPDEF, ATOH8, KLF2, FOSL1, MYC, KLF4
GOTERM_BP_FAT	GO:0007611~learning or memory	5	5.55556	0.00402224	EGR1, FOS, EGR2, JUN, FOSL1
GOTERM_BP_FAT	GO:0045449~regulation of transcription	25	27.7778	0.0114873	EGR1, MAFF, KLF6, EGR2, KLF9, TFCP2L1, NR4A2, NR4A1, FOSB, ZBTB16, TRIB1, LIF, INHBA, FOS, TSC22D3, ATF3, ID1, JUN, SPDEF, ATOH8, SIK1, KLF2, FOSL1, MYC, KLF4
SP_PIR_KEYWORDS	transcription regulation	17	18.8889	0.0205859	EGR1, MAFF, KLF6, EGR2, KLF9, TFCP2L1, NR4A2, NR4A1, ZBTB16, FOS, ATF3, JUN, SPDEF, ATOH8, KLF2, MYC, KLF4
GOTERM_MF_FAT	GO:0016563~transcription activator activity	7	7.77778	0.0365305	EGR1, KLF6, NR4A2, NR4A1, KLF2, FOSL1, KLF4
SP_PIR_KEYWORDS	nucleus	28	31.1111	0.041667	FKBP5, TFCP2L1, ZBTB16, FOS, SERPINB10, RHOB, ATOH8, SIK1, MYC, FOSL1, EGR1, KLF6, MAFF, SGK1, EGR2, PHACTR3, KLF9, NR4A2, NR4A1, FOSB, DUSP5, DUSP4, ATF3, ID1, JUN, SPDEF, KLF2, KLF4
SP_PIR_KEYWORDS	Transcription	16	17.7778	0.0481519	EGR1, MAFF, KLF6, EGR2, KLF9, TFCP2L1, NR4A2, NR4A1, ZBTB16, ATF3, JUN, SPDEF, ATOH8, KLF2, MYC, KLF4
GOTERM_MF_FAT	GO:0003677~DNA binding	21	23.3333	0.0565276	EGR1, MAFF, KLF6, EGR2, KLF9, TFCP2L1, NR4A2, NR4A1, ZBTB16, FOSB, FOS, TSC22D3, ATF3, JUN, SERPINA3, SPDEF, ATOH8, KLF2, FOSL1, MYC, KLF4
GOTERM_BP_FAT	GO:0006350~transcription	17	18.8889	0.156743	EGR1, MAFF, KLF6, EGR2, KLF9, TFCP2L1, NR4A2, NR4A1, ZBTB16, ATF3, JUN, SPDEF, ATOH8, KLF2, FOSL1, MYC, KLF4
GOTERM_BP_FAT	GO:0050890~cognition	8	8.88889	0.279961	EGR1, FOS, CYP1B1, EGR2, JUN, SCNN1B, FOSL1, MYC
SP_PIR_KEYWORDS	zinc-finger	10	11.1111	0.38678	EGR1, KLF6, EGR2, KLF9, TIPARP, NR4A2, NR4A1, ZBTB16, KLF2, KLF4
GOTERM_BP_FAT	GO:0050877~neurological system process	9	10	0.411485	PLAT, EGR1, FOS, CYP1B1, EGR2, JUN, SCNN1B, FOSL1, MYC
Annotation Cluster 5	Enrichment Score: 2.7803652380492005
Category	Term	Count	%	PValue	Genes
GOTERM_BP_FAT	GO:0007610~behavior	13	14.4444	1.62514e-05	EGR1, FOS, EGR2, PDGFB, SAA1, JUN, CXCL2, NR4A2, CXCL6, FOSB, FOSL1, PLAU, CYR61
GOTERM_BP_FAT	GO:0042330~taxis	7	7.77778	0.000339856	PDGFB, SAA1, CXCL2, CXCL6, FOSL1, PLAU, CYR61
GOTERM_BP_FAT	GO:0006935~chemotaxis	7	7.77778	0.000339856	PDGFB, SAA1, CXCL2, CXCL6, FOSL1, PLAU, CYR61
GOTERM_BP_FAT	GO:0007626~locomotory behavior	8	8.88889	0.00108282	PDGFB, SAA1, CXCL2, NR4A2, CXCL6, FOSL1, PLAU, CYR61
SP_PIR_KEYWORDS	chemotaxis	3	3.33333	0.0430241	CXCL2, CXCL6, CYR61
GOTERM_BP_FAT	GO:0032101~regulation of response to external stimulus	3	3.33333	0.237717	PDGFB, SAA1, PLAU
Annotation Cluster 6	Enrichment Score: 2.551098441192619
Category	Term	Count	%	PValue	Genes
GOTERM_BP_FAT	GO:0048660~regulation of smooth muscle cell proliferation	5	5.55556	0.000145906	PDGFB, JUN, KLF4, TRIB1, IGFBP5
GOTERM_BP_FAT	GO:0014910~regulation of smooth muscle cell migration	3	3.33333	0.00213968	PDGFB, TRIB1, IGFBP5
GOTERM_BP_FAT	GO:0030334~regulation of cell migration	6	6.66667	0.00306943	SERPINE2, PDGFB, ALOX15B, MMP9, TRIB1, IGFBP5
GOTERM_BP_FAT	GO:0030336~negative regulation of cell migration	4	4.44444	0.00447136	PDGFB, ALOX15B, TRIB1, IGFBP5
GOTERM_BP_FAT	GO:0040012~regulation of locomotion	6	6.66667	0.0052755	SERPINE2, PDGFB, ALOX15B, MMP9, TRIB1, IGFBP5
GOTERM_BP_FAT	GO:0051270~regulation of cell motion	6	6.66667	0.00539149	SERPINE2, PDGFB, ALOX15B, MMP9, TRIB1, IGFBP5
GOTERM_BP_FAT	GO:0040013~negative regulation of locomotion	4	4.44444	0.00540886	PDGFB, ALOX15B, TRIB1, IGFBP5
GOTERM_BP_FAT	GO:0051271~negative regulation of cell motion	4	4.44444	0.00591856	PDGFB, ALOX15B, TRIB1, IGFBP5
Annotation Cluster 7	Enrichment Score: 2.4891725619644722
Category	Term	Count	%	PValue	Genes
UP_SEQ_FEATURE	domain:Leucine-zipper	8	8.88889	7.46217e-07	MAFF, FOS, TSC22D3, ATF3, JUN, FOSB, FOSL1, MYC
UP_SEQ_FEATURE	DNA-binding region:Basic motif	8	8.88889	9.46057e-06	MAFF, FOS, ATF3, JUN, ATOH8, FOSB, FOSL1, MYC
GOTERM_BP_FAT	GO:0032774~RNA biosynthetic process	4	4.44444	0.249291	MAFF, HELB, FOSL1, MYC
GOTERM_BP_FAT	GO:0006366~transcription from RNA polymerase II promoter	3	3.33333	0.398019	MAFF, FOSL1, MYC
GOTERM_BP_FAT	GO:0006351~transcription, DNA-dependent	3	3.33333	0.511382	MAFF, FOSL1, MYC
Annotation Cluster 8	Enrichment Score: 2.4595000595168397
Category	Term	Count	%	PValue	Genes
INTERPRO	IPR014393:Dual specificity protein phosphatase (MAP kinase phosphatase)	4	4.44444	4.42132e-06	DUSP5, DUSP4, DUSP1, DUSP6
PIR_SUPERFAMILY	PIRSF000939:dual specificity protein phosphatase (MAP kinase phosphatase)	4	4.44444	1.12498e-05	DUSP5, DUSP4, DUSP1, DUSP6
PIR_SUPERFAMILY	PIRSF000939:MAPK_Ptase	4	4.44444	1.12498e-05	DUSP5, DUSP4, DUSP1, DUSP6
INTERPRO	IPR008343:MAP kinase phosphatase	4	4.44444	1.49917e-05	DUSP5, DUSP4, DUSP1, DUSP6
GOTERM_MF_FAT	GO:0017017~MAP kinase tyrosine/serine/threonine phosphatase activity	4	4.44444	5.71345e-05	DUSP5, DUSP4, DUSP1, DUSP6
GOTERM_MF_FAT	GO:0033549~MAP kinase phosphatase activity	4	4.44444	5.71345e-05	DUSP5, DUSP4, DUSP1, DUSP6
KEGG_PATHWAY	hsa04010:MAPK signaling pathway	10	11.1111	8.99494e-05	DUSP5, FOS, DUSP4, IL1R2, DUSP1, PDGFB, JUN, NR4A1, MYC, DUSP6
UP_SEQ_FEATURE	domain:Rhodanese	4	4.44444	0.000118128	DUSP5, DUSP4, DUSP1, DUSP6
INTERPRO	IPR001763:Rhodanese-like	4	4.44444	0.000240131	DUSP5, DUSP4, DUSP1, DUSP6
SMART	SM00450:RHOD	4	4.44444	0.000455278	DUSP5, DUSP4, DUSP1, DUSP6
SMART	SM00195:DSPc	4	4.44444	0.000803514	DUSP5, DUSP4, DUSP1, DUSP6
INTERPRO	IPR000340:Protein-tyrosine phosphatase, dual specificity	4	4.44444	0.000878797	DUSP5, DUSP4, DUSP1, DUSP6
INTERPRO	IPR000340:Dual specificity phosphatase, catalytic domain	4	4.44444	0.00102607	DUSP5, DUSP4, DUSP1, DUSP6
GOTERM_MF_FAT	GO:0008138~protein tyrosine/serine/threonine phosphatase activity	4	4.44444	0.00231432	DUSP5, DUSP4, DUSP1, DUSP6
UP_SEQ_FEATURE	domain:Tyrosine-protein phosphatase	4	4.44444	0.00293186	DUSP5, DUSP4, DUSP1, DUSP6
UP_SEQ_FEATURE	active site:Phosphocysteine intermediate	4	4.44444	0.00664613	DUSP5, DUSP4, DUSP1, DUSP6
INTERPRO	IPR000387:Protein-tyrosine phosphatase	4	4.44444	0.00821566	DUSP5, DUSP4, DUSP1, DUSP6
INTERPRO	IPR000387:Dual-specific/protein-tyrosine phosphatase, conserved region	4	4.44444	0.00849667	DUSP5, DUSP4, DUSP1, DUSP6
BIOCARTA	h_dspPathway:Regulation of MAP Kinase Pathways Through Dual Specificity Phosphatases	3	3.33333	0.00853319	DUSP4, DUSP1, DUSP6
INTERPRO	IPR016130:Protein-tyrosine phosphatase, active site	4	4.44444	0.0106218	DUSP5, DUSP4, DUSP1, DUSP6
SP_PIR_KEYWORDS	protein phosphatase	4	4.44444	0.021824	DUSP5, DUSP4, DUSP1, DUSP6
GOTERM_MF_FAT	GO:0004725~protein tyrosine phosphatase activity	4	4.44444	0.0246315	DUSP5, DUSP4, DUSP1, DUSP6
GOTERM_BP_FAT	GO:0006470~protein amino acid dephosphorylation	4	4.44444	0.0427934	DUSP5, DUSP4, DUSP1, DUSP6
GOTERM_BP_FAT	GO:0016311~dephosphorylation	4	4.44444	0.0611723	DUSP5, DUSP4, DUSP1, DUSP6
GOTERM_MF_FAT	GO:0004721~phosphoprotein phosphatase activity	4	4.44444	0.0769665	DUSP5, DUSP4, DUSP1, DUSP6
SP_PIR_KEYWORDS	hydrolase	11	12.2222	0.172288	PLAT, DUSP5, MMP10, DUSP4, DUSP1, HELB, MMP9, ANPEP, MAN1C1, PLAU, DUSP6
GOTERM_MF_FAT	GO:0016791~phosphatase activity	4	4.44444	0.188501	DUSP5, DUSP4, DUSP1, DUSP6
GOTERM_BP_FAT	GO:0000165~MAPKKK cascade	3	3.33333	0.291876	DUSP4, TRIB1, DUSP6
GOTERM_BP_FAT	GO:0007242~intracellular signaling cascade	10	11.1111	0.310543	DUSP4, KLF9, DUSP1, CTGF, RHOB, CYP26A1, SIK1, TRIB1, IGFBP5, DUSP6
GOTERM_BP_FAT	GO:0007243~protein kinase cascade	4	4.44444	0.367425	DUSP4, SIK1, TRIB1, DUSP6
GOTERM_BP_FAT	GO:0006796~phosphate metabolic process	7	7.77778	0.506598	DUSP5, DUSP4, SGK1, DUSP1, SIK1, TRIB1, DUSP6
GOTERM_BP_FAT	GO:0006793~phosphorus metabolic process	7	7.77778	0.506598	DUSP5, DUSP4, SGK1, DUSP1, SIK1, TRIB1, DUSP6
Annotation Cluster 9	Enrichment Score: 2.3008618107897783
Category	Term	Count	%	PValue	Genes
GOTERM_CC_FAT	GO:0005615~extracellular space	12	13.3333	0.000218649	PLAT, LIF, MMP10, INHBA, SERPINE2, SAA1, MMP9, CXCL2, IGFBP6, CXCL6, IGFBP5, FN1
GOTERM_CC_FAT	GO:0044421~extracellular region part	13	14.4444	0.00106362	PLAT, MMP9, IGFBP6, CXCL2, CXCL6, LIF, INHBA, MMP10, SERPINE2, CTGF, SAA1, FN1, IGFBP5
SP_PIR_KEYWORDS	Secreted	18	20	0.0015151	PLAT, PDGFB, MMP9, IGFBP6, CXCL2, GABBR1, CXCL6, LIF, INHBA, MMP10, SERPINE2, CTGF, SAA1, SERPINA3, PLAU, FN1, IGFBP5, CYR61
GOTERM_CC_FAT	GO:0005576~extracellular region	18	20	0.00645048	PLAT, PDGFB, MMP9, IGFBP6, CXCL2, GABBR1, CXCL6, LIF, INHBA, MMP10, SERPINE2, CTGF, SAA1, SERPINA3, PLAU, FN1, IGFBP5, CYR61
UP_SEQ_FEATURE	disulfide bond	23	25.5556	0.00780963	PLAT, IL1R2, GCNT3, PDGFB, MMP9, CA12, IGFBP6, CXCL2, GABBR1, CXCL6, LIF, MMP10, INHBA, CTGF, TNFRSF10D, ST8SIA4, KCNK5, VSTM2L, FABP5, PLAU, CYR61, FN1, IGFBP5
SP_PIR_KEYWORDS	disulfide bond	23	25.5556	0.0110375	PLAT, IL1R2, GCNT3, PDGFB, MMP9, CA12, IGFBP6, CXCL2, GABBR1, CXCL6, LIF, MMP10, INHBA, CTGF, TNFRSF10D, ST8SIA4, KCNK5, VSTM2L, FABP5, PLAU, CYR61, FN1, IGFBP5
SP_PIR_KEYWORDS	signal	24	26.6667	0.0186005	PLAT, IL1R2, PDGFB, MMP9, CA12, IGFBP6, CXCL2, GABBR1, CXCL6, LIF, MMP10, INHBA, SERPINE2, SAA1, TNFRSF10D, CTGF, VSTM2L, SERPINA3, DSC2, GPNMB, PLAU, CYR61, FN1, IGFBP5
UP_SEQ_FEATURE	signal peptide	24	26.6667	0.0199469	PLAT, IL1R2, PDGFB, MMP9, CA12, IGFBP6, CXCL2, GABBR1, CXCL6, LIF, MMP10, INHBA, SERPINE2, SAA1, TNFRSF10D, CTGF, VSTM2L, SERPINA3, DSC2, GPNMB, PLAU, CYR61, FN1, IGFBP5
SP_PIR_KEYWORDS	glycoprotein	29	32.2222	0.0269634	IL1R2, IER3, GCNT3, MMP9, IGFBP6, GABBR1, ANPEP, SLC26A2, LIF, SERPINE2, CTGF, KCNK5, SERPINA3, GPNMB, SCNN1B, MYC, FN1, PLAT, CA12, KRT13, MAN1C1, MMP10, INHBA, TNFRSF10D, ST8SIA4, DSC2, SERPINB3, PLAU, IGFBP5
Annotation Cluster 10	Enrichment Score: 2.1517652729479404
Category	Term	Count	%	PValue	Genes
INTERPRO	IPR000215:Protease inhibitor I4, serpin	4	4.44444	0.0011052	SERPINE2, SERPINB10, SERPINA3, SERPINB3
UP_SEQ_FEATURE	site:Reactive bond	4	4.44444	0.00116371	SERPINE2, SERPINB10, SERPINA3, SERPINB3
PIR_SUPERFAMILY	PIRSF001630:serpin	4	4.44444	0.00154132	SERPINE2, SERPINB10, SERPINA3, SERPINB3
SMART	SM00093:SERPIN	4	4.44444	0.00206714	SERPINE2, SERPINB10, SERPINA3, SERPINB3
SP_PIR_KEYWORDS	serine proteinase inhibitor	3	3.33333	0.00450406	SERPINE2, SERPINB10, SERPINA3
SP_PIR_KEYWORDS	Serine protease inhibitor	4	4.44444	0.00589797	SERPINE2, SERPINB10, SERPINA3, SERPINB3
SP_PIR_KEYWORDS	protease inhibitor	4	4.44444	0.0130467	SERPINE2, SERPINB10, SERPINA3, SERPINB3
GOTERM_MF_FAT	GO:0004867~serine-type endopeptidase inhibitor activity	4	4.44444	0.017873	SERPINE2, SERPINB10, SERPINA3, SERPINB3
GOTERM_MF_FAT	GO:0004857~enzyme inhibitor activity	6	6.66667	0.0231151	PHACTR3, SERPINE2, SERPINB10, SERPINA3, SERPINB3, TRIB1
GOTERM_MF_FAT	GO:0004866~endopeptidase inhibitor activity	4	4.44444	0.0566379	SERPINE2, SERPINB10, SERPINA3, SERPINB3
GOTERM_MF_FAT	GO:0030414~peptidase inhibitor activity	4	4.44444	0.0644206	SERPINE2, SERPINB10, SERPINA3, SERPINB3
Annotation Cluster 11	Enrichment Score: 2.1390208033193323
Category	Term	Count	%	PValue	Genes
UP_SEQ_FEATURE	domain:Leucine-zipper	8	8.88889	7.46217e-07	MAFF, FOS, TSC22D3, ATF3, JUN, FOSB, FOSL1, MYC
PIR_SUPERFAMILY	PIRSF001719:fos transforming protein	4	4.44444	3.24639e-06	FOS, ATF3, FOSB, FOSL1
INTERPRO	IPR000837:Fos transforming protein	4	4.44444	7.04801e-06	FOS, ATF3, FOSB, FOSL1
INTERPRO	IPR004827:Basic-leucine zipper (bZIP) transcription factor	6	6.66667	7.26839e-06	MAFF, FOS, ATF3, JUN, FOSB, FOSL1
UP_SEQ_FEATURE	DNA-binding region:Basic motif	8	8.88889	9.46057e-06	MAFF, FOS, ATF3, JUN, ATOH8, FOSB, FOSL1, MYC
SMART	SM00338:BRLZ	6	6.66667	2.02662e-05	MAFF, FOS, ATF3, JUN, FOSB, FOSL1
INTERPRO	IPR011616:bZIP transcription factor, bZIP-1	4	4.44444	0.000519729	FOS, JUN, FOSB, FOSL1
GOTERM_BP_FAT	GO:0051591~response to cAMP	4	4.44444	0.00186779	FOS, DUSP1, JUN, FOSL1
GOTERM_BP_FAT	GO:0007611~learning or memory	5	5.55556	0.00402224	EGR1, FOS, EGR2, JUN, FOSL1
GOTERM_BP_FAT	GO:0009612~response to mechanical stimulus	4	4.44444	0.00425373	FOS, JUN, FOSL1, MYC
GOTERM_MF_FAT	GO:0046983~protein dimerization activity	10	11.1111	0.00506427	INHBA, FOS, ATF3, PDGFB, JUN, NR4A2, NR4A1, ZBTB16, FOSB, FOSL1
GOTERM_BP_FAT	GO:0031668~cellular response to extracellular stimulus	4	4.44444	0.00618383	FOS, JUN, NR4A2, FOSL1
GOTERM_BP_FAT	GO:0010035~response to inorganic substance	6	6.66667	0.00692781	FOS, DUSP1, JUN, NR4A2, FOSL1, MT1X
GOTERM_BP_FAT	GO:0009991~response to extracellular stimulus	6	6.66667	0.00925027	FOS, DUSP1, JUN, NR4A2, FOSL1, KLF4
GOTERM_BP_FAT	GO:0000302~response to reactive oxygen species	4	4.44444	0.00957411	FOS, DUSP1, JUN, FOSL1
SP_PIR_KEYWORDS	leucine zipper	3	3.33333	0.0130736	MAFF, FOS, JUN
SP_PIR_KEYWORDS	DNA binding	6	6.66667	0.0199174	EGR1, MAFF, FOS, ATF3, JUN, FOSL1
BIOCARTA	h_arenrf2Pathway:Oxidative Stress Induced Gene Expression Via Nrf2	3	3.33333	0.029957	MAFF, FOS, JUN
GOTERM_BP_FAT	GO:0042542~response to hydrogen peroxide	3	3.33333	0.0423302	DUSP1, JUN, FOSL1
GOTERM_BP_FAT	GO:0007612~learning	3	3.33333	0.0479354	FOS, JUN, FOSL1
GOTERM_BP_FAT	GO:0006979~response to oxidative stress	4	4.44444	0.0710261	FOS, DUSP1, JUN, FOSL1
GOTERM_BP_FAT	GO:0051384~response to glucocorticoid stimulus	3	3.33333	0.0760989	FOS, DUSP1, FOSL1
GOTERM_BP_FAT	GO:0034097~response to cytokine stimulus	3	3.33333	0.0777891	FOS, JUN, FOSL1
GOTERM_BP_FAT	GO:0009719~response to endogenous stimulus	6	6.66667	0.0878916	FOS, EGR2, DUSP1, PDGFB, NR4A2, FOSL1
GOTERM_BP_FAT	GO:0031960~response to corticosteroid stimulus	3	3.33333	0.0881726	FOS, DUSP1, FOSL1
GOTERM_BP_FAT	GO:0008284~positive regulation of cell proliferation	6	6.66667	0.0943611	LIF, ATF3, PDGFB, JUN, FOSL1, MYC
GOTERM_BP_FAT	GO:0048545~response to steroid hormone stimulus	4	4.44444	0.102065	FOS, DUSP1, PDGFB, FOSL1
GOTERM_BP_FAT	GO:0014070~response to organic cyclic substance	3	3.33333	0.15733	FOS, JUN, FOSL1
GOTERM_BP_FAT	GO:0009725~response to hormone stimulus	5	5.55556	0.166796	FOS, EGR2, DUSP1, PDGFB, FOSL1
GOTERM_BP_FAT	GO:0009628~response to abiotic stimulus	5	5.55556	0.167927	FOS, DUSP1, JUN, FOSL1, MYC
GOTERM_BP_FAT	GO:0050890~cognition	8	8.88889	0.279961	EGR1, FOS, CYP1B1, EGR2, JUN, SCNN1B, FOSL1, MYC
KEGG_PATHWAY	hsa04310:Wnt signaling pathway	3	3.33333	0.301119	JUN, FOSL1, MYC
GOTERM_BP_FAT	GO:0042493~response to drug	3	3.33333	0.360443	FOS, JUN, FOSL1
GOTERM_MF_FAT	GO:0008134~transcription factor binding	5	5.55556	0.371513	ATF3, JUN, TFCP2L1, FOSB, TRIB1
Annotation Cluster 12	Enrichment Score: 2.0088339223525424
Category	Term	Count	%	PValue	Genes
SP_PIR_KEYWORDS	heparin-binding	5	5.55556	0.0002238	SERPINE2, CTGF, CXCL6, CYR61, FN1
GOTERM_MF_FAT	GO:0008201~heparin binding	6	6.66667	0.000380289	SERPINE2, CTGF, CXCL6, GPNMB, CYR61, FN1
GOTERM_MF_FAT	GO:0005539~glycosaminoglycan binding	6	6.66667	0.00152473	SERPINE2, CTGF, CXCL6, GPNMB, CYR61, FN1
GOTERM_MF_FAT	GO:0030247~polysaccharide binding	6	6.66667	0.0023163	SERPINE2, CTGF, CXCL6, GPNMB, CYR61, FN1
GOTERM_MF_FAT	GO:0001871~pattern binding	6	6.66667	0.0023163	SERPINE2, CTGF, CXCL6, GPNMB, CYR61, FN1
GOTERM_MF_FAT	GO:0030246~carbohydrate binding	6	6.66667	0.0616096	SERPINE2, CTGF, CXCL6, GPNMB, CYR61, FN1
SP_PIR_KEYWORDS	cell adhesion	5	5.55556	0.128067	CTGF, RHOB, DSC2, CYR61, FN1
GOTERM_BP_FAT	GO:0007155~cell adhesion	6	6.66667	0.388752	CTGF, RHOB, DSC2, GPNMB, CYR61, FN1
GOTERM_BP_FAT	GO:0022610~biological adhesion	6	6.66667	0.389926	CTGF, RHOB, DSC2, GPNMB, CYR61, FN1
Annotation Cluster 13	Enrichment Score: 1.9976940122525915
Category	Term	Count	%	PValue	Genes
GOTERM_BP_FAT	GO:0051726~regulation of cell cycle	9	10	0.000680163	LIF, INHBA, ALOX15B, JUN, HERC5, RHOB, SIK1, FOSL1, MYC
GOTERM_BP_FAT	GO:0043065~positive regulation of apoptosis	9	10	0.0035438	INHBA, DUSP1, ALOX15B, MMP9, JUN, NR4A1, ZBTB16, FOSL1, MYC
GOTERM_BP_FAT	GO:0043068~positive regulation of programmed cell death	9	10	0.0036961	INHBA, DUSP1, ALOX15B, MMP9, JUN, NR4A1, ZBTB16, FOSL1, MYC
GOTERM_BP_FAT	GO:0010942~positive regulation of cell death	9	10	0.00380042	INHBA, DUSP1, ALOX15B, MMP9, JUN, NR4A1, ZBTB16, FOSL1, MYC
GOTERM_BP_FAT	GO:0042981~regulation of apoptosis	12	13.3333	0.00680249	INHBA, IER3, DUSP1, TNFRSF10D, ALOX15B, MMP9, JUN, NR4A2, NR4A1, ZBTB16, FOSL1, MYC
GOTERM_BP_FAT	GO:0043067~regulation of programmed cell death	12	13.3333	0.00730991	INHBA, IER3, DUSP1, TNFRSF10D, ALOX15B, MMP9, JUN, NR4A2, NR4A1, ZBTB16, FOSL1, MYC
GOTERM_BP_FAT	GO:0010941~regulation of cell death	12	13.3333	0.0075077	INHBA, IER3, DUSP1, TNFRSF10D, ALOX15B, MMP9, JUN, NR4A2, NR4A1, ZBTB16, FOSL1, MYC
GOTERM_BP_FAT	GO:0006917~induction of apoptosis	4	4.44444	0.287277	INHBA, ALOX15B, NR4A1, MYC
GOTERM_BP_FAT	GO:0012502~induction of programmed cell death	4	4.44444	0.288873	INHBA, ALOX15B, NR4A1, MYC
Annotation Cluster 14	Enrichment Score: 1.8592577131454044
Category	Term	Count	%	PValue	Genes
GOTERM_BP_FAT	GO:0006915~apoptosis	10	11.1111	0.00826543	IER3, TSC22D3, SGK1, TNFRSF10D, JUN, C8ORF4, RHOB, ZBTB16, PPP1R15A, MYC
GOTERM_BP_FAT	GO:0012501~programmed cell death	10	11.1111	0.00906472	IER3, TSC22D3, SGK1, TNFRSF10D, JUN, C8ORF4, RHOB, ZBTB16, PPP1R15A, MYC
GOTERM_BP_FAT	GO:0016265~death	11	12.2222	0.0092378	IER3, TSC22D3, SGK1, TNFRSF10D, JUN, NR4A2, C8ORF4, RHOB, ZBTB16, PPP1R15A, MYC
GOTERM_BP_FAT	GO:0008219~cell death	10	11.1111	0.0238823	IER3, TSC22D3, SGK1, TNFRSF10D, JUN, C8ORF4, RHOB, ZBTB16, PPP1R15A, MYC
SP_PIR_KEYWORDS	Apoptosis	6	6.66667	0.0305807	TSC22D3, SGK1, TNFRSF10D, C8ORF4, RHOB, PPP1R15A
Annotation Cluster 15	Enrichment Score: 1.8448001504781164
Category	Term	Count	%	PValue	Genes
GOTERM_BP_FAT	GO:0007167~enzyme linked receptor protein signaling pathway	8	8.88889	0.003786	PLAT, LIF, FOS, PDGFB, ID1, CTGF, JUN, TIPARP
GOTERM_BP_FAT	GO:0048008~platelet-derived growth factor receptor signaling pathway	3	3.33333	0.0053989	PLAT, PDGFB, TIPARP
GOTERM_BP_FAT	GO:0007169~transmembrane receptor protein tyrosine kinase signaling pathway	4	4.44444	0.142927	PLAT, PDGFB, CTGF, TIPARP
Annotation Cluster 16	Enrichment Score: 1.7299905300576965
Category	Term	Count	%	PValue	Genes
GOTERM_BP_FAT	GO:0001501~skeletal system development	10	11.1111	9.72389e-05	INHBA, CTGF, MMP9, TIPARP, GABBR1, ZBTB16, GPNMB, SLC26A2, MYC, IGFBP5
GOTERM_BP_FAT	GO:0001503~ossification	5	5.55556	0.00456238	CTGF, GABBR1, GPNMB, SLC26A2, IGFBP5
GOTERM_BP_FAT	GO:0060348~bone development	5	5.55556	0.00578521	CTGF, GABBR1, GPNMB, SLC26A2, IGFBP5
GOTERM_BP_FAT	GO:0001649~osteoblast differentiation	3	3.33333	0.0249337	GABBR1, GPNMB, IGFBP5
GOTERM_CC_FAT	GO:0005887~integral to plasma membrane	5	5.55556	0.799987	KCNK5, GABBR1, ANPEP, GPNMB, SLC26A2
GOTERM_CC_FAT	GO:0031226~intrinsic to plasma membrane	5	5.55556	0.814397	KCNK5, GABBR1, ANPEP, GPNMB, SLC26A2
Annotation Cluster 17	Enrichment Score: 1.6540659735900345
Category	Term	Count	%	PValue	Genes
GOTERM_BP_FAT	GO:0010605~negative regulation of macromolecule metabolic process	12	13.3333	0.00344895	EGR1, INHBA, ID1, JUN, TFCP2L1, SERPINB10, ZBTB16, FOSB, SIK1, MYC, KLF4, IGFBP5
GOTERM_BP_FAT	GO:0031327~negative regulation of cellular biosynthetic process	10	11.1111	0.00528499	EGR1, INHBA, PDGFB, ID1, TFCP2L1, ZBTB16, FOSB, SIK1, KLF4, IGFBP5
GOTERM_BP_FAT	GO:0009890~negative regulation of biosynthetic process	10	11.1111	0.00605265	EGR1, INHBA, PDGFB, ID1, TFCP2L1, ZBTB16, FOSB, SIK1, KLF4, IGFBP5
GOTERM_BP_FAT	GO:0010558~negative regulation of macromolecule biosynthetic process	9	10	0.0142885	EGR1, INHBA, ID1, TFCP2L1, ZBTB16, FOSB, SIK1, KLF4, IGFBP5
GOTERM_BP_FAT	GO:0045892~negative regulation of transcription, DNA-dependent	7	7.77778	0.0177033	EGR1, ID1, TFCP2L1, ZBTB16, FOSB, SIK1, KLF4
GOTERM_BP_FAT	GO:0051253~negative regulation of RNA metabolic process	7	7.77778	0.0190571	EGR1, ID1, TFCP2L1, ZBTB16, FOSB, SIK1, KLF4
GOTERM_BP_FAT	GO:0010629~negative regulation of gene expression	8	8.88889	0.0276008	EGR1, ID1, TFCP2L1, ZBTB16, FOSB, SIK1, MYC, KLF4
GOTERM_MF_FAT	GO:0016564~transcription repressor activity	6	6.66667	0.04136	ATF3, ID1, TFCP2L1, ZBTB16, SIK1, KLF4
GOTERM_BP_FAT	GO:0016481~negative regulation of transcription	7	7.77778	0.0514891	EGR1, ID1, TFCP2L1, ZBTB16, FOSB, SIK1, KLF4
GOTERM_BP_FAT	GO:0000122~negative regulation of transcription from RNA polymerase II promoter	5	5.55556	0.070052	EGR1, ID1, TFCP2L1, FOSB, SIK1
GOTERM_BP_FAT	GO:0045934~negative regulation of nucleobase, nucleoside, nucleotide and nucleic acid metabolic process	7	7.77778	0.0784212	EGR1, ID1, TFCP2L1, ZBTB16, FOSB, SIK1, KLF4
GOTERM_BP_FAT	GO:0051172~negative regulation of nitrogen compound metabolic process	7	7.77778	0.0824829	EGR1, ID1, TFCP2L1, ZBTB16, FOSB, SIK1, KLF4
Annotation Cluster 18	Enrichment Score: 1.451839126718043
Category	Term	Count	%	PValue	Genes
SP_PIR_KEYWORDS	acute phase	3	3.33333	0.00775377	SAA1, SERPINA3, FN1
GOTERM_BP_FAT	GO:0006953~acute-phase response	3	3.33333	0.0227576	SAA1, SERPINA3, FN1
GOTERM_BP_FAT	GO:0006954~inflammatory response	6	6.66667	0.0413564	FOS, SAA1, CXCL2, SERPINA3, CXCL6, FN1
GOTERM_BP_FAT	GO:0006952~defense response	8	8.88889	0.0673926	INHBA, FOS, SAA1, CXCL2, SERPINA3, CXCL6, FOSL1, FN1
GOTERM_BP_FAT	GO:0002526~acute inflammatory response	3	3.33333	0.111947	SAA1, SERPINA3, FN1
Annotation Cluster 19	Enrichment Score: 1.4082895766877943
Category	Term	Count	%	PValue	Genes
GOTERM_BP_FAT	GO:0030097~hemopoiesis	6	6.66667	0.012269	EGR1, KLF6, INHBA, MMP9, TIPARP, ZBTB16
GOTERM_BP_FAT	GO:0048534~hemopoietic or lymphoid organ development	6	6.66667	0.0179562	EGR1, KLF6, INHBA, MMP9, TIPARP, ZBTB16
GOTERM_BP_FAT	GO:0002520~immune system development	6	6.66667	0.0225873	EGR1, KLF6, INHBA, MMP9, TIPARP, ZBTB16
GOTERM_BP_FAT	GO:0030099~myeloid cell differentiation	3	3.33333	0.102613	INHBA, MMP9, ZBTB16
GOTERM_BP_FAT	GO:0002521~leukocyte differentiation	3	3.33333	0.178018	EGR1, KLF6, MMP9
Annotation Cluster 20	Enrichment Score: 1.3751737552191992
Category	Term	Count	%	PValue	Genes
GOTERM_BP_FAT	GO:0007179~transforming growth factor beta receptor signaling pathway	4	4.44444	0.00516432	FOS, PDGFB, ID1, JUN
SP_PIR_KEYWORDS	Proto-oncogene	5	5.55556	0.0212726	FOS, PDGFB, JUN, ZBTB16, MYC
GOTERM_BP_FAT	GO:0007178~transmembrane receptor protein serine/threonine kinase signaling pathway	4	4.44444	0.0223322	FOS, PDGFB, ID1, JUN
KEGG_PATHWAY	hsa05200:Pathways in cancer	7	7.77778	0.0292755	FOS, PDGFB, MMP9, JUN, ZBTB16, MYC, FN1
GOTERM_BP_FAT	GO:0008284~positive regulation of cell proliferation	6	6.66667	0.0943611	LIF, ATF3, PDGFB, JUN, FOSL1, MYC
GOTERM_BP_FAT	GO:0051052~regulation of DNA metabolic process	3	3.33333	0.143151	PDGFB, JUN, MYC
GOTERM_CC_FAT	GO:0044451~nucleoplasm part	5	5.55556	0.24374	FOS, JUN, ZBTB16, MYC, KLF4
Annotation Cluster 21	Enrichment Score: 1.3337244730268083
Category	Term	Count	%	PValue	Genes
GOTERM_MF_FAT	GO:0046983~protein dimerization activity	10	11.1111	0.00506427	INHBA, FOS, ATF3, PDGFB, JUN, NR4A2, NR4A1, ZBTB16, FOSB, FOSL1
GOTERM_MF_FAT	GO:0046982~protein heterodimerization activity	5	5.55556	0.0364335	INHBA, FOS, PDGFB, NR4A2, NR4A1
GOTERM_MF_FAT	GO:0042802~identical protein binding	5	5.55556	0.540517	INHBA, ATF3, PDGFB, NR4A1, ZBTB16
Annotation Cluster 22	Enrichment Score: 1.2980232736432311
Category	Term	Count	%	PValue	Genes
GOTERM_BP_FAT	GO:0042060~wound healing	7	7.77778	0.000866017	PLAT, KLF6, PDGFB, SAA1, SCNN1B, PLAU, FN1
GOTERM_BP_FAT	GO:0007596~blood coagulation	3	3.33333	0.119568	PLAT, SAA1, PLAU
GOTERM_BP_FAT	GO:0050817~coagulation	3	3.33333	0.119568	PLAT, SAA1, PLAU
GOTERM_BP_FAT	GO:0007599~hemostasis	3	3.33333	0.131234	PLAT, SAA1, PLAU
GOTERM_BP_FAT	GO:0050878~regulation of body fluid levels	3	3.33333	0.199104	PLAT, SAA1, PLAU
Annotation Cluster 23	Enrichment Score: 1.164799055558494
Category	Term	Count	%	PValue	Genes
GOTERM_MF_FAT	GO:0003690~double-stranded DNA binding	7	7.77778	2.47746e-05	EGR1, KLF6, FOS, JUN, ZBTB16, MYC, KLF4
KEGG_PATHWAY	hsa04010:MAPK signaling pathway	10	11.1111	8.99494e-05	DUSP5, FOS, DUSP4, IL1R2, DUSP1, PDGFB, JUN, NR4A1, MYC, DUSP6
GOTERM_MF_FAT	GO:0043566~structure-specific DNA binding	7	7.77778	0.000232068	EGR1, KLF6, FOS, JUN, ZBTB16, MYC, KLF4
GOTERM_BP_FAT	GO:0009612~response to mechanical stimulus	4	4.44444	0.00425373	FOS, JUN, FOSL1, MYC
SP_PIR_KEYWORDS	transcription regulation	17	18.8889	0.0205859	EGR1, MAFF, KLF6, EGR2, KLF9, TFCP2L1, NR4A2, NR4A1, ZBTB16, FOS, ATF3, JUN, SPDEF, ATOH8, KLF2, MYC, KLF4
SP_PIR_KEYWORDS	Proto-oncogene	5	5.55556	0.0212726	FOS, PDGFB, JUN, ZBTB16, MYC
KEGG_PATHWAY	hsa05200:Pathways in cancer	7	7.77778	0.0292755	FOS, PDGFB, MMP9, JUN, ZBTB16, MYC, FN1
GOTERM_CC_FAT	GO:0005654~nucleoplasm	8	8.88889	0.102887	FOS, DUSP4, JUN, NR4A1, ZBTB16, MYC, KLF4, DUSP6
GOTERM_CC_FAT	GO:0043233~organelle lumen	13	14.4444	0.114027	DUSP4, FOS, PHACTR3, ATF3, PDGFB, JUN, NR4A1, ANPEP, ZBTB16, MYC, KLF4, DUSP6, FN1
KEGG_PATHWAY	hsa05210:Colorectal cancer	3	3.33333	0.124021	FOS, JUN, MYC
GOTERM_CC_FAT	GO:0031974~membrane-enclosed lumen	13	14.4444	0.126992	DUSP4, FOS, PHACTR3, ATF3, PDGFB, JUN, NR4A1, ANPEP, ZBTB16, MYC, KLF4, DUSP6, FN1
GOTERM_BP_FAT	GO:0009628~response to abiotic stimulus	5	5.55556	0.167927	FOS, DUSP1, JUN, FOSL1, MYC
GOTERM_CC_FAT	GO:0031981~nuclear lumen	10	11.1111	0.206774	FOS, DUSP4, PHACTR3, ATF3, JUN, NR4A1, ZBTB16, MYC, KLF4, DUSP6
GOTERM_CC_FAT	GO:0044451~nucleoplasm part	5	5.55556	0.24374	FOS, JUN, ZBTB16, MYC, KLF4
GOTERM_CC_FAT	GO:0005667~transcription factor complex	3	3.33333	0.246715	FOS, JUN, KLF4
SP_PIR_KEYWORDS	chromosomal rearrangement	3	3.33333	0.365734	PDGFB, ZBTB16, MYC
GOTERM_CC_FAT	GO:0070013~intracellular organelle lumen	10	11.1111	0.418069	FOS, DUSP4, PHACTR3, ATF3, JUN, NR4A1, ZBTB16, MYC, KLF4, DUSP6
GOTERM_MF_FAT	GO:0003702~RNA polymerase II transcription factor activity	3	3.33333	0.432658	FOS, JUN, KLF4
GOTERM_BP_FAT	GO:0048598~embryonic morphogenesis	3	3.33333	0.538416	ZBTB16, MYC, KLF4
GOTERM_CC_FAT	GO:0005730~nucleolus	4	4.44444	0.620704	FOS, ATF3, ZBTB16, KLF4
GOTERM_CC_FAT	GO:0043232~intracellular non-membrane-bounded organelle	11	12.2222	0.767567	FOS, ATF3, HELB, RPS17, JUN, KRT13, ZBTB16, CPEB1, MYC, KRT23, KLF4
GOTERM_CC_FAT	GO:0043228~non-membrane-bounded organelle	11	12.2222	0.767567	FOS, ATF3, HELB, RPS17, JUN, KRT13, ZBTB16, CPEB1, MYC, KRT23, KLF4
GOTERM_CC_FAT	GO:0044430~cytoskeletal part	4	4.44444	0.816778	KRT13, CPEB1, MYC, KRT23
GOTERM_CC_FAT	GO:0005856~cytoskeleton	4	4.44444	0.957778	KRT13, CPEB1, MYC, KRT23
Annotation Cluster 24	Enrichment Score: 1.1403144581620832
Category	Term	Count	%	PValue	Genes
GOTERM_MF_FAT	GO:0003690~double-stranded DNA binding	7	7.77778	2.47746e-05	EGR1, KLF6, FOS, JUN, ZBTB16, MYC, KLF4
GOTERM_MF_FAT	GO:0043566~structure-specific DNA binding	7	7.77778	0.000232068	EGR1, KLF6, FOS, JUN, ZBTB16, MYC, KLF4
SP_PIR_KEYWORDS	activator	8	8.88889	0.00978889	EGR1, KLF6, EGR2, SPDEF, CPEB1, KLF2, MYC, KLF4
SP_PIR_KEYWORDS	transcription regulation	17	18.8889	0.0205859	EGR1, MAFF, KLF6, EGR2, KLF9, TFCP2L1, NR4A2, NR4A1, ZBTB16, FOS, ATF3, JUN, SPDEF, ATOH8, KLF2, MYC, KLF4
GOTERM_MF_FAT	GO:0016563~transcription activator activity	7	7.77778	0.0365305	EGR1, KLF6, NR4A2, NR4A1, KLF2, FOSL1, KLF4
UP_SEQ_FEATURE	zinc finger region:C2H2-type 1	7	7.77778	0.0389616	EGR1, KLF6, EGR2, KLF9, ZBTB16, KLF2, KLF4
SP_PIR_KEYWORDS	Transcription	16	17.7778	0.0481519	EGR1, MAFF, KLF6, EGR2, KLF9, TFCP2L1, NR4A2, NR4A1, ZBTB16, ATF3, JUN, SPDEF, ATOH8, KLF2, MYC, KLF4
UP_SEQ_FEATURE	zinc finger region:C2H2-type 2	7	7.77778	0.0615143	EGR1, KLF6, EGR2, KLF9, ZBTB16, KLF2, KLF4
UP_SEQ_FEATURE	zinc finger region:C2H2-type 3	7	7.77778	0.0671261	EGR1, KLF6, EGR2, KLF9, ZBTB16, KLF2, KLF4
INTERPRO	IPR013087:Zinc finger, C2H2-type/integrase, DNA-binding	7	7.77778	0.0974073	EGR1, KLF6, EGR2, KLF9, ZBTB16, KLF2, KLF4
SP_PIR_KEYWORDS	zinc	15	16.6667	0.122708	EGR1, KLF6, EGR2, KLF9, CA12, MMP9, TIPARP, NR4A2, NR4A1, ANPEP, ZBTB16, MT1X, MMP10, KLF2, KLF4
SP_PIR_KEYWORDS	metal-binding	19	21.1111	0.125951	EGR1, KLF6, EGR2, CYP1B1, KLF9, MMP9, CA12, TIPARP, NR4A2, NR4A1, CYP26A1, ANPEP, ZBTB16, MT1X, MMP10, ALOX15B, KLF2, SIK1, KLF4
GOTERM_BP_FAT	GO:0006350~transcription	17	18.8889	0.156743	EGR1, MAFF, KLF6, EGR2, KLF9, TFCP2L1, NR4A2, NR4A1, ZBTB16, ATF3, JUN, SPDEF, ATOH8, KLF2, FOSL1, MYC, KLF4
INTERPRO	IPR007087:Zinc finger, C2H2-type	7	7.77778	0.210641	EGR1, KLF6, EGR2, KLF9, ZBTB16, KLF2, KLF4
INTERPRO	IPR015880:Zinc finger, C2H2-like	7	7.77778	0.221243	EGR1, KLF6, EGR2, KLF9, ZBTB16, KLF2, KLF4
SP_PIR_KEYWORDS	zinc-finger	10	11.1111	0.38678	EGR1, KLF6, EGR2, KLF9, TIPARP, NR4A2, NR4A1, ZBTB16, KLF2, KLF4
SMART	SM00355:ZnF_C2H2	7	7.77778	0.40073	EGR1, KLF6, EGR2, KLF9, ZBTB16, KLF2, KLF4
GOTERM_MF_FAT	GO:0046914~transition metal ion binding	18	20	0.515119	EGR1, KLF6, EGR2, CYP1B1, KLF9, MMP9, CA12, TIPARP, NR4A2, NR4A1, CYP26A1, ANPEP, ZBTB16, MT1X, MMP10, ALOX15B, KLF2, KLF4
GOTERM_MF_FAT	GO:0008270~zinc ion binding	15	16.6667	0.532845	EGR1, KLF6, EGR2, KLF9, CA12, MMP9, TIPARP, NR4A2, NR4A1, ANPEP, ZBTB16, MT1X, MMP10, KLF2, KLF4
GOTERM_MF_FAT	GO:0046872~metal ion binding	23	25.5556	0.792995	EGR1, KLF6, EGR2, CYP1B1, KLF9, MMP9, CA12, TIPARP, NR4A2, NR4A1, CYP26A1, ANPEP, ZBTB16, MAN1C1, MT1X, MMP10, ALOX15B, KCNK5, DSC2, SCNN1B, KLF2, SIK1, KLF4
GOTERM_MF_FAT	GO:0043169~cation binding	23	25.5556	0.808757	EGR1, KLF6, EGR2, CYP1B1, KLF9, MMP9, CA12, TIPARP, NR4A2, NR4A1, CYP26A1, ANPEP, ZBTB16, MAN1C1, MT1X, MMP10, ALOX15B, KCNK5, DSC2, SCNN1B, KLF2, SIK1, KLF4
GOTERM_MF_FAT	GO:0043167~ion binding	23	25.5556	0.832158	EGR1, KLF6, EGR2, CYP1B1, KLF9, MMP9, CA12, TIPARP, NR4A2, NR4A1, CYP26A1, ANPEP, ZBTB16, MAN1C1, MT1X, MMP10, ALOX15B, KCNK5, DSC2, SCNN1B, KLF2, SIK1, KLF4
Annotation Cluster 25	Enrichment Score: 1.0964707857835867
Category	Term	Count	%	PValue	Genes
GOTERM_BP_FAT	GO:0045637~regulation of myeloid cell differentiation	4	4.44444	0.00792429	LIF, INHBA, JUN, ZBTB16
GOTERM_BP_FAT	GO:0045639~positive regulation of myeloid cell differentiation	3	3.33333	0.0158145	LIF, INHBA, JUN
GOTERM_BP_FAT	GO:0002761~regulation of myeloid leukocyte differentiation	3	3.33333	0.0238353	LIF, INHBA, JUN
GOTERM_BP_FAT	GO:0042325~regulation of phosphorylation	7	7.77778	0.0546596	LIF, INHBA, PDGFB, JUN, HERC5, TRIB1, DUSP6
GOTERM_BP_FAT	GO:0051174~regulation of phosphorus metabolic process	7	7.77778	0.0638571	LIF, INHBA, PDGFB, JUN, HERC5, TRIB1, DUSP6
GOTERM_BP_FAT	GO:0019220~regulation of phosphate metabolic process	7	7.77778	0.0638571	LIF, INHBA, PDGFB, JUN, HERC5, TRIB1, DUSP6
GOTERM_MF_FAT	GO:0008083~growth factor activity	4	4.44444	0.0726713	LIF, INHBA, PDGFB, CTGF
SP_PIR_KEYWORDS	growth factor	3	3.33333	0.120917	LIF, INHBA, PDGFB
GOTERM_BP_FAT	GO:0051094~positive regulation of developmental process	4	4.44444	0.22138	LIF, INHBA, JUN, RHOB
GOTERM_BP_FAT	GO:0001932~regulation of protein amino acid phosphorylation	3	3.33333	0.268037	LIF, PDGFB, JUN
GOTERM_BP_FAT	GO:0045597~positive regulation of cell differentiation	3	3.33333	0.387674	LIF, INHBA, JUN
GOTERM_BP_FAT	GO:0031399~regulation of protein modification process	3	3.33333	0.516869	LIF, PDGFB, JUN
Annotation Cluster 26	Enrichment Score: 1.017677788286066
Category	Term	Count	%	PValue	Genes
GOTERM_BP_FAT	GO:0042060~wound healing	7	7.77778	0.000866017	PLAT, KLF6, PDGFB, SAA1, SCNN1B, PLAU, FN1
GOTERM_CC_FAT	GO:0031983~vesicle lumen	3	3.33333	0.0184311	PDGFB, ANPEP, FN1
GOTERM_CC_FAT	GO:0030141~secretory granule	3	3.33333	0.196608	PLAT, PDGFB, FN1
GOTERM_CC_FAT	GO:0031988~membrane-bounded vesicle	5	5.55556	0.2567	PLAT, PDGFB, ANPEP, GPNMB, FN1
GOTERM_CC_FAT	GO:0031982~vesicle	5	5.55556	0.361962	PLAT, PDGFB, ANPEP, GPNMB, FN1
GOTERM_CC_FAT	GO:0016023~cytoplasmic membrane-bounded vesicle	4	4.44444	0.458145	PLAT, PDGFB, GPNMB, FN1
GOTERM_CC_FAT	GO:0031410~cytoplasmic vesicle	4	4.44444	0.562969	PLAT, PDGFB, GPNMB, FN1
Annotation Cluster 27	Enrichment Score: 0.9824400160154486
Category	Term	Count	%	PValue	Genes
GOTERM_CC_FAT	GO:0000267~cell fraction	11	12.2222	0.0226942	FOS, GCNT3, CYP1B1, CXCL2, RHOB, CYP26A1, ANPEP, SCNN1B, FOSL1, SLC26A2, DUSP6
GOTERM_CC_FAT	GO:0005624~membrane fraction	8	8.88889	0.0722166	FOS, GCNT3, CYP1B1, RHOB, CYP26A1, SCNN1B, FOSL1, SLC26A2
GOTERM_CC_FAT	GO:0005626~insoluble fraction	8	8.88889	0.0840517	FOS, GCNT3, CYP1B1, RHOB, CYP26A1, SCNN1B, FOSL1, SLC26A2
GOTERM_CC_FAT	GO:0005792~microsome	3	3.33333	0.292258	CYP1B1, CYP26A1, FOSL1
GOTERM_CC_FAT	GO:0042598~vesicular fraction	3	3.33333	0.304043	CYP1B1, CYP26A1, FOSL1
Annotation Cluster 28	Enrichment Score: 0.9747708760950976
Category	Term	Count	%	PValue	Genes
INTERPRO	IPR011598:Helix-loop-helix DNA-binding	3	3.33333	0.0685628	ID1, ATOH8, MYC
UP_SEQ_FEATURE	domain:Helix-loop-helix motif	3	3.33333	0.0970509	ID1, ATOH8, MYC
INTERPRO	IPR001092:Basic helix-loop-helix dimerisation region bHLH	3	3.33333	0.115077	ID1, ATOH8, MYC
SMART	SM00353:HLH	3	3.33333	0.164755	ID1, ATOH8, MYC
Annotation Cluster 29	Enrichment Score: 0.932204736231945
Category	Term	Count	%	PValue	Genes
KEGG_PATHWAY	hsa04060:Cytokine-cytokine receptor interaction	7	7.77778	0.010664	LIF, INHBA, IL1R2, PDGFB, TNFRSF10D, CXCL2, CXCL6
GOTERM_MF_FAT	GO:0005125~cytokine activity	4	4.44444	0.112515	LIF, INHBA, CXCL2, CXCL6
SP_PIR_KEYWORDS	cytokine	3	3.33333	0.200883	LIF, CXCL2, CXCL6
GOTERM_BP_FAT	GO:0006955~immune response	4	4.44444	0.774656	LIF, IL1R2, CXCL2, CXCL6
Annotation Cluster 30	Enrichment Score: 0.8184410621129651
Category	Term	Count	%	PValue	Genes
GOTERM_BP_FAT	GO:0042325~regulation of phosphorylation	7	7.77778	0.0546596	LIF, INHBA, PDGFB, JUN, HERC5, TRIB1, DUSP6
GOTERM_BP_FAT	GO:0051174~regulation of phosphorus metabolic process	7	7.77778	0.0638571	LIF, INHBA, PDGFB, JUN, HERC5, TRIB1, DUSP6
GOTERM_BP_FAT	GO:0019220~regulation of phosphate metabolic process	7	7.77778	0.0638571	LIF, INHBA, PDGFB, JUN, HERC5, TRIB1, DUSP6
GOTERM_BP_FAT	GO:0043405~regulation of MAP kinase activity	3	3.33333	0.199104	PDGFB, TRIB1, DUSP6
GOTERM_BP_FAT	GO:0045859~regulation of protein kinase activity	4	4.44444	0.327333	PDGFB, HERC5, TRIB1, DUSP6
GOTERM_BP_FAT	GO:0043549~regulation of kinase activity	4	4.44444	0.346599	PDGFB, HERC5, TRIB1, DUSP6
GOTERM_BP_FAT	GO:0051338~regulation of transferase activity	4	4.44444	0.370622	PDGFB, HERC5, TRIB1, DUSP6
Annotation Cluster 31	Enrichment Score: 0.8165185194978192
Category	Term	Count	%	PValue	Genes
GOTERM_BP_FAT	GO:0040007~growth	5	5.55556	0.0221894	INHBA, PDGFB, NDRG4, PLAU, IGFBP5
GOTERM_BP_FAT	GO:0008361~regulation of cell size	3	3.33333	0.33921	INHBA, PDGFB, NDRG4
GOTERM_BP_FAT	GO:0032535~regulation of cellular component size	3	3.33333	0.471878	INHBA, PDGFB, NDRG4
Annotation Cluster 32	Enrichment Score: 0.8147822788983715
Category	Term	Count	%	PValue	Genes
SP_PIR_KEYWORDS	extracellular matrix	4	4.44444	0.0985336	MMP10, CTGF, MMP9, FN1
GOTERM_CC_FAT	GO:0005578~proteinaceous extracellular matrix	4	4.44444	0.177148	MMP10, CTGF, MMP9, FN1
GOTERM_CC_FAT	GO:0031012~extracellular matrix	4	4.44444	0.205936	MMP10, CTGF, MMP9, FN1
Annotation Cluster 33	Enrichment Score: 0.8031038049638088
Category	Term	Count	%	PValue	Genes
GOTERM_BP_FAT	GO:0032268~regulation of cellular protein metabolic process	7	7.77778	0.0584266	LIF, PDGFB, JUN, SERPINB10, CPEB1, PPP1R15A, IGFBP5
GOTERM_BP_FAT	GO:0006417~regulation of translation	3	3.33333	0.19063	CPEB1, PPP1R15A, IGFBP5
GOTERM_BP_FAT	GO:0010608~posttranscriptional regulation of gene expression	3	3.33333	0.349855	CPEB1, PPP1R15A, IGFBP5
Annotation Cluster 34	Enrichment Score: 0.7795163354821251
Category	Term	Count	%	PValue	Genes
GOTERM_BP_FAT	GO:0045637~regulation of myeloid cell differentiation	4	4.44444	0.00792429	LIF, INHBA, JUN, ZBTB16
GOTERM_BP_FAT	GO:0045596~negative regulation of cell differentiation	4	4.44444	0.132238	LIF, INHBA, ZBTB16, KLF4
GOTERM_BP_FAT	GO:0003006~reproductive developmental process	4	4.44444	0.197176	LIF, INHBA, ALOX15B, ZBTB16
GOTERM_BP_FAT	GO:0048609~reproductive process in a multicellular organism	3	3.33333	0.78275	LIF, INHBA, ZBTB16
GOTERM_BP_FAT	GO:0032504~multicellular organism reproduction	3	3.33333	0.78275	LIF, INHBA, ZBTB16
Annotation Cluster 35	Enrichment Score: 0.7770010139986592
Category	Term	Count	%	PValue	Genes
GOTERM_BP_FAT	GO:0048167~regulation of synaptic plasticity	3	3.33333	0.0537947	PLAT, EGR1, EGR2
GOTERM_BP_FAT	GO:0050804~regulation of synaptic transmission	3	3.33333	0.188519	PLAT, EGR1, EGR2
GOTERM_BP_FAT	GO:0051969~regulation of transmission of nerve impulse	3	3.33333	0.211901	PLAT, EGR1, EGR2
GOTERM_BP_FAT	GO:0031644~regulation of neurological system process	3	3.33333	0.224778	PLAT, EGR1, EGR2
GOTERM_BP_FAT	GO:0044057~regulation of system process	4	4.44444	0.269783	PLAT, EGR1, INHBA, EGR2
Annotation Cluster 36	Enrichment Score: 0.7761133615786343
Category	Term	Count	%	PValue	Genes
GOTERM_BP_FAT	GO:0016265~death	11	12.2222	0.0092378	IER3, TSC22D3, SGK1, TNFRSF10D, JUN, NR4A2, C8ORF4, RHOB, ZBTB16, PPP1R15A, MYC
GOTERM_BP_FAT	GO:0006916~anti-apoptosis	3	3.33333	0.33921	IER3, TNFRSF10D, MYC
GOTERM_BP_FAT	GO:0043066~negative regulation of apoptosis	4	4.44444	0.341784	IER3, TNFRSF10D, NR4A2, MYC
GOTERM_BP_FAT	GO:0043069~negative regulation of programmed cell death	4	4.44444	0.349807	IER3, TNFRSF10D, NR4A2, MYC
GOTERM_BP_FAT	GO:0060548~negative regulation of cell death	4	4.44444	0.351411	IER3, TNFRSF10D, NR4A2, MYC
Annotation Cluster 37	Enrichment Score: 0.76884271754013
Category	Term	Count	%	PValue	Genes
GOTERM_BP_FAT	GO:0032268~regulation of cellular protein metabolic process	7	7.77778	0.0584266	LIF, PDGFB, JUN, SERPINB10, CPEB1, PPP1R15A, IGFBP5
GOTERM_BP_FAT	GO:0032269~negative regulation of cellular protein metabolic process	3	3.33333	0.283212	JUN, SERPINB10, IGFBP5
GOTERM_BP_FAT	GO:0051248~negative regulation of protein metabolic process	3	3.33333	0.298366	JUN, SERPINB10, IGFBP5
Annotation Cluster 38	Enrichment Score: 0.7173933479683743
Category	Term	Count	%	PValue	Genes
GOTERM_BP_FAT	GO:0032496~response to lipopolysaccharide	3	3.33333	0.0744208	FOS, JUN, TRIB1
GOTERM_BP_FAT	GO:0002237~response to molecule of bacterial origin	3	3.33333	0.0899419	FOS, JUN, TRIB1
GOTERM_BP_FAT	GO:0009617~response to bacterium	3	3.33333	0.311319	FOS, JUN, TRIB1
GOTERM_BP_FAT	GO:0033554~cellular response to stress	4	4.44444	0.647984	FOS, JUN, PPP1R15A, TRIB1
Annotation Cluster 39	Enrichment Score: 0.6574421157564451
Category	Term	Count	%	PValue	Genes
SP_PIR_KEYWORDS	zymogen	4	4.44444	0.068615	PLAT, MMP10, MMP9, PLAU
INTERPRO	IPR006025:Peptidase M, neutral zinc metallopeptidases, zinc-binding site	3	3.33333	0.0862924	MMP10, MMP9, ANPEP
SP_PIR_KEYWORDS	metalloprotease	3	3.33333	0.151943	MMP10, MMP9, ANPEP
SP_PIR_KEYWORDS	hydrolase	11	12.2222	0.172288	PLAT, DUSP5, MMP10, DUSP4, DUSP1, HELB, MMP9, ANPEP, MAN1C1, PLAU, DUSP6
SP_PIR_KEYWORDS	Protease	5	5.55556	0.181092	PLAT, MMP10, MMP9, ANPEP, PLAU
GOTERM_MF_FAT	GO:0008237~metallopeptidase activity	3	3.33333	0.301113	MMP10, MMP9, ANPEP
GOTERM_MF_FAT	GO:0004175~endopeptidase activity	4	4.44444	0.392608	PLAT, MMP10, MMP9, PLAU
GOTERM_BP_FAT	GO:0006508~proteolysis	8	8.88889	0.419572	PLAT, MMP10, MMP9, HERC5, UBD, ANPEP, ZBTB16, PLAU
GOTERM_MF_FAT	GO:0070011~peptidase activity, acting on L-amino acid peptides	5	5.55556	0.42087	PLAT, MMP10, MMP9, ANPEP, PLAU
GOTERM_MF_FAT	GO:0008233~peptidase activity	5	5.55556	0.454682	PLAT, MMP10, MMP9, ANPEP, PLAU
Annotation Cluster 40	Enrichment Score: 0.5298682573986292
Category	Term	Count	%	PValue	Genes
SP_PIR_KEYWORDS	signal	24	26.6667	0.0186005	PLAT, IL1R2, PDGFB, MMP9, CA12, IGFBP6, CXCL2, GABBR1, CXCL6, LIF, MMP10, INHBA, SERPINE2, SAA1, TNFRSF10D, CTGF, VSTM2L, SERPINA3, DSC2, GPNMB, PLAU, CYR61, FN1, IGFBP5
UP_SEQ_FEATURE	signal peptide	24	26.6667	0.0199469	PLAT, IL1R2, PDGFB, MMP9, CA12, IGFBP6, CXCL2, GABBR1, CXCL6, LIF, MMP10, INHBA, SERPINE2, SAA1, TNFRSF10D, CTGF, VSTM2L, SERPINA3, DSC2, GPNMB, PLAU, CYR61, FN1, IGFBP5
SP_PIR_KEYWORDS	glycoprotein	29	32.2222	0.0269634	IL1R2, IER3, GCNT3, MMP9, IGFBP6, GABBR1, ANPEP, SLC26A2, LIF, SERPINE2, CTGF, KCNK5, SERPINA3, GPNMB, SCNN1B, MYC, FN1, PLAT, CA12, KRT13, MAN1C1, MMP10, INHBA, TNFRSF10D, ST8SIA4, DSC2, SERPINB3, PLAU, IGFBP5
UP_SEQ_FEATURE	glycosylation site:N-linked (GlcNAc...)	23	25.5556	0.254537	PLAT, IL1R2, IER3, GCNT3, MMP9, CA12, GABBR1, ANPEP, MAN1C1, SLC26A2, LIF, INHBA, SERPINE2, TNFRSF10D, CTGF, ST8SIA4, KCNK5, SERPINA3, DSC2, GPNMB, SCNN1B, PLAU, FN1
UP_SEQ_FEATURE	topological domain:Cytoplasmic	15	16.6667	0.708552	SLC16A14, IL1R2, IER3, GCNT3, CA12, GABBR1, ANPEP, SLC26A2, MAN1C1, TNFRSF10D, ST8SIA4, KCNK5, DSC2, GPNMB, SCNN1B
UP_SEQ_FEATURE	topological domain:Extracellular	10	11.1111	0.894979	SLC16A14, IER3, IL1R2, TNFRSF10D, CA12, GABBR1, DSC2, GPNMB, SCNN1B, SLC26A2
SP_PIR_KEYWORDS	membrane	22	24.4444	0.970753	SLC16A14, IL1R2, IER3, SGK1, GCNT3, CYP1B1, CA12, GABBR1, CYP26A1, ANPEP, CPEB1, MAN1C1, SLC26A2, PPP1R16B, TSC22D3, TNFRSF10D, ST8SIA4, KCNK5, DSC2, RHOB, GPNMB, SCNN1B
UP_SEQ_FEATURE	transmembrane region	16	17.7778	0.980119	SLC16A14, IL1R2, IER3, GCNT3, CA12, GABBR1, ANPEP, SLC26A2, MAN1C1, TSC22D3, TNFRSF10D, ST8SIA4, KCNK5, DSC2, GPNMB, SCNN1B
SP_PIR_KEYWORDS	transmembrane	16	17.7778	0.981645	SLC16A14, IL1R2, IER3, GCNT3, CA12, GABBR1, ANPEP, SLC26A2, MAN1C1, TSC22D3, TNFRSF10D, ST8SIA4, KCNK5, DSC2, GPNMB, SCNN1B
GOTERM_CC_FAT	GO:0031224~intrinsic to membrane	18	20	0.988417	SLC16A14, IL1R2, IER3, GCNT3, CA12, GABBR1, ANPEP, SLC26A2, MAN1C1, TSC22D3, PPP1R16B, TNFRSF10D, ST8SIA4, KCNK5, DSC2, RHOB, GPNMB, SCNN1B
GOTERM_CC_FAT	GO:0016021~integral to membrane	16	17.7778	0.995541	SLC16A14, IL1R2, IER3, GCNT3, CA12, GABBR1, ANPEP, SLC26A2, MAN1C1, TSC22D3, TNFRSF10D, ST8SIA4, KCNK5, DSC2, GPNMB, SCNN1B
Annotation Cluster 41	Enrichment Score: 0.5279350953040485
Category	Term	Count	%	PValue	Genes
SP_PIR_KEYWORDS	Signal-anchor	5	5.55556	0.127273	IER3, GCNT3, ST8SIA4, ANPEP, MAN1C1
GOTERM_BP_FAT	GO:0006486~protein amino acid glycosylation	3	3.33333	0.171765	GCNT3, ST8SIA4, MAN1C1
GOTERM_BP_FAT	GO:0043413~biopolymer glycosylation	3	3.33333	0.171765	GCNT3, ST8SIA4, MAN1C1
GOTERM_BP_FAT	GO:0070085~glycosylation	3	3.33333	0.171765	GCNT3, ST8SIA4, MAN1C1
GOTERM_BP_FAT	GO:0009101~glycoprotein biosynthetic process	3	3.33333	0.235557	GCNT3, ST8SIA4, MAN1C1
GOTERM_BP_FAT	GO:0009100~glycoprotein metabolic process	3	3.33333	0.330659	GCNT3, ST8SIA4, MAN1C1
UP_SEQ_FEATURE	topological domain:Lumenal	3	3.33333	0.609721	GCNT3, ST8SIA4, MAN1C1
SP_PIR_KEYWORDS	golgi apparatus	3	3.33333	0.755012	GCNT3, ST8SIA4, MAN1C1
GOTERM_CC_FAT	GO:0005794~Golgi apparatus	4	4.44444	0.766447	GCNT3, ST8SIA4, IGFBP6, MAN1C1
Annotation Cluster 42	Enrichment Score: 0.48855039338454936
Category	Term	Count	%	PValue	Genes
SP_PIR_KEYWORDS	Signal-anchor	5	5.55556	0.127273	IER3, GCNT3, ST8SIA4, ANPEP, MAN1C1
GOTERM_CC_FAT	GO:0012505~endomembrane system	5	5.55556	0.477726	CYP1B1, ST8SIA4, CYP26A1, ANPEP, MAN1C1
GOTERM_CC_FAT	GO:0031090~organelle membrane	6	6.66667	0.562902	CYP1B1, ST8SIA4, RHOB, CYP26A1, ANPEP, MAN1C1
Annotation Cluster 43	Enrichment Score: 0.40914117753037527
Category	Term	Count	%	PValue	Genes
GOTERM_BP_FAT	GO:0000902~cell morphogenesis	4	4.44444	0.344994	EGR2, TFCP2L1, NR4A2, FN1
GOTERM_BP_FAT	GO:0032989~cellular component morphogenesis	4	4.44444	0.410302	EGR2, TFCP2L1, NR4A2, FN1
GOTERM_BP_FAT	GO:0000904~cell morphogenesis involved in differentiation	3	3.33333	0.418467	EGR2, NR4A2, FN1
Annotation Cluster 44	Enrichment Score: 0.3866993194061837
Category	Term	Count	%	PValue	Genes
GOTERM_BP_FAT	GO:0007050~cell cycle arrest	3	3.33333	0.121494	INHBA, PPP1R15A, MYC
GOTERM_BP_FAT	GO:0007049~cell cycle	5	5.55556	0.671313	INHBA, DUSP1, SIK1, PPP1R15A, MYC
GOTERM_BP_FAT	GO:0022402~cell cycle process	3	3.33333	0.848054	INHBA, PPP1R15A, MYC
Annotation Cluster 45	Enrichment Score: 0.38299333838301625
Category	Term	Count	%	PValue	Genes
GOTERM_BP_FAT	GO:0042592~homeostatic process	7	7.77778	0.274283	INHBA, EGR2, SAA1, RPS17, JUN, SERPINA3, MYC
GOTERM_BP_FAT	GO:0006873~cellular ion homeostasis	4	4.44444	0.373815	EGR2, SAA1, JUN, MYC
GOTERM_BP_FAT	GO:0055082~cellular chemical homeostasis	4	4.44444	0.38338	EGR2, SAA1, JUN, MYC
GOTERM_BP_FAT	GO:0050801~ion homeostasis	4	4.44444	0.429105	EGR2, SAA1, JUN, MYC
GOTERM_BP_FAT	GO:0019725~cellular homeostasis	4	4.44444	0.515164	EGR2, SAA1, JUN, MYC
GOTERM_BP_FAT	GO:0048878~chemical homeostasis	4	4.44444	0.57949	EGR2, SAA1, JUN, MYC
Annotation Cluster 46	Enrichment Score: 0.28505227009115025
Category	Term	Count	%	PValue	Genes
SP_PIR_KEYWORDS	iron	3	3.33333	0.375585	CYP1B1, ALOX15B, CYP26A1
SP_PIR_KEYWORDS	oxidoreductase	4	4.44444	0.47676	CYP1B1, ALOX15B, AKR1B10, CYP26A1
GOTERM_MF_FAT	GO:0005506~iron ion binding	3	3.33333	0.5557	CYP1B1, ALOX15B, CYP26A1
GOTERM_BP_FAT	GO:0055114~oxidation reduction	4	4.44444	0.727683	CYP1B1, ALOX15B, AKR1B10, CYP26A1
Annotation Cluster 47	Enrichment Score: 0.13193091672834314
Category	Term	Count	%	PValue	Genes
GOTERM_BP_FAT	GO:0015672~monovalent inorganic cation transport	3	3.33333	0.557591	SGK1, KCNK5, SCNN1B
GOTERM_BP_FAT	GO:0030001~metal ion transport	3	3.33333	0.760397	SGK1, KCNK5, SCNN1B
GOTERM_BP_FAT	GO:0006811~ion transport	4	4.44444	0.833681	SGK1, KCNK5, SCNN1B, SLC26A2
GOTERM_BP_FAT	GO:0006812~cation transport	3	3.33333	0.839306	SGK1, KCNK5, SCNN1B
Annotation Cluster 48	Enrichment Score: 0.11371935543912387
Category	Term	Count	%	PValue	Genes
GOTERM_BP_FAT	GO:0006508~proteolysis	8	8.88889	0.419572	PLAT, MMP10, MMP9, HERC5, UBD, ANPEP, ZBTB16, PLAU
SP_PIR_KEYWORDS	ubl conjugation pathway	3	3.33333	0.680426	HERC5, UBD, ZBTB16
GOTERM_BP_FAT	GO:0044265~cellular macromolecule catabolic process	4	4.44444	0.802969	HERC5, UBD, ZBTB16, MYC
GOTERM_BP_FAT	GO:0009057~macromolecule catabolic process	4	4.44444	0.842134	HERC5, UBD, ZBTB16, MYC
GOTERM_BP_FAT	GO:0043632~modification-dependent macromolecule catabolic process	3	3.33333	0.854334	HERC5, UBD, ZBTB16
GOTERM_BP_FAT	GO:0019941~modification-dependent protein catabolic process	3	3.33333	0.854334	HERC5, UBD, ZBTB16
GOTERM_BP_FAT	GO:0051603~proteolysis involved in cellular protein catabolic process	3	3.33333	0.871185	HERC5, UBD, ZBTB16
GOTERM_BP_FAT	GO:0044257~cellular protein catabolic process	3	3.33333	0.873011	HERC5, UBD, ZBTB16
GOTERM_BP_FAT	GO:0030163~protein catabolic process	3	3.33333	0.884043	HERC5, UBD, ZBTB16
Annotation Cluster 49	Enrichment Score: 0.0934509811934206
Category	Term	Count	%	PValue	Genes
GOTERM_CC_FAT	GO:0005886~plasma membrane	17	18.8889	0.67605	SLC16A14, SGK1, CA12, GABBR1, ANPEP, CPEB1, ZBTB16, SLC26A2, PPP1R16B, CTGF, KCNK5, DSC2, RHOB, GPNMB, SCNN1B, PLAU, FN1
SP_PIR_KEYWORDS	cell membrane	9	10	0.800035	SLC16A14, PPP1R16B, SGK1, GABBR1, RHOB, DSC2, ANPEP, CPEB1, SCNN1B
GOTERM_CC_FAT	GO:0044459~plasma membrane part	9	10	0.805377	KCNK5, GABBR1, DSC2, ANPEP, CPEB1, GPNMB, SCNN1B, SLC26A2, FN1
SP_PIR_KEYWORDS	membrane	22	24.4444	0.970753	SLC16A14, IL1R2, IER3, SGK1, GCNT3, CYP1B1, CA12, GABBR1, CYP26A1, ANPEP, CPEB1, MAN1C1, SLC26A2, PPP1R16B, TSC22D3, TNFRSF10D, ST8SIA4, KCNK5, DSC2, RHOB, GPNMB, SCNN1B
Annotation Cluster 50	Enrichment Score: 0.07188036701043488
Category	Term	Count	%	PValue	Genes
GOTERM_BP_FAT	GO:0006796~phosphate metabolic process	7	7.77778	0.506598	DUSP5, DUSP4, SGK1, DUSP1, SIK1, TRIB1, DUSP6
GOTERM_BP_FAT	GO:0006793~phosphorus metabolic process	7	7.77778	0.506598	DUSP5, DUSP4, SGK1, DUSP1, SIK1, TRIB1, DUSP6
INTERPRO	IPR017442:Serine/threonine protein kinase-related	3	3.33333	0.549814	SGK1, SIK1, TRIB1
UP_SEQ_FEATURE	domain:Protein kinase	3	3.33333	0.639662	SGK1, SIK1, TRIB1
INTERPRO	IPR000719:Protein kinase, core	3	3.33333	0.70296	SGK1, SIK1, TRIB1
GOTERM_MF_FAT	GO:0004672~protein kinase activity	3	3.33333	0.884942	SGK1, SIK1, TRIB1
GOTERM_BP_FAT	GO:0006468~protein amino acid phosphorylation	3	3.33333	0.906771	SGK1, SIK1, TRIB1
GOTERM_BP_FAT	GO:0016310~phosphorylation	3	3.33333	0.952112	SGK1, SIK1, TRIB1
SP_PIR_KEYWORDS	nucleotide-binding	5	5.55556	0.956011	SGK1, HELB, EEF1A1P5, RHOB, SIK1
SP_PIR_KEYWORDS	atp-binding	3	3.33333	0.986147	SGK1, HELB, SIK1
GOTERM_MF_FAT	GO:0032555~purine ribonucleotide binding	6	6.66667	0.990006	SGK1, HELB, EEF1A1P5, RHOB, SIK1, TRIB1
GOTERM_MF_FAT	GO:0032553~ribonucleotide binding	6	6.66667	0.990006	SGK1, HELB, EEF1A1P5, RHOB, SIK1, TRIB1
GOTERM_MF_FAT	GO:0001883~purine nucleoside binding	5	5.55556	0.9903	SGK1, HELB, RHOB, SIK1, TRIB1
GOTERM_MF_FAT	GO:0001882~nucleoside binding	5	5.55556	0.990815	SGK1, HELB, RHOB, SIK1, TRIB1
GOTERM_MF_FAT	GO:0017076~purine nucleotide binding	6	6.66667	0.993243	SGK1, HELB, EEF1A1P5, RHOB, SIK1, TRIB1
GOTERM_MF_FAT	GO:0005524~ATP binding	4	4.44444	0.995185	SGK1, HELB, SIK1, TRIB1
GOTERM_MF_FAT	GO:0032559~adenyl ribonucleotide binding	4	4.44444	0.995681	SGK1, HELB, SIK1, TRIB1
GOTERM_MF_FAT	GO:0030554~adenyl nucleotide binding	4	4.44444	0.997218	SGK1, HELB, SIK1, TRIB1
GOTERM_MF_FAT	GO:0000166~nucleotide binding	6	6.66667	0.99871	SGK1, HELB, EEF1A1P5, RHOB, SIK1, TRIB1

## Sheet: 1h VS 24h
Annotation Cluster 1	Enrichment Score: 3.2067244577270886
Category	Term	Count	%	PValue	Genes
GOTERM_BP_FAT	GO:0006357~regulation of transcription from RNA polymerase II promoter	16	21.9178	5.42888e-07	EGR1, KLF6, EGR2, KLF9, TFCP2L1, NR4A2, NR4A1, NR4A3, PPARGC1A, LIF, FOS, ID1, JUN, SIK1, MYC, KLF4
GOTERM_BP_FAT	GO:0045944~positive regulation of transcription from RNA polymerase II promoter	12	16.4384	6.95716e-07	LIF, EGR1, KLF6, FOS, EGR2, JUN, NR4A2, NR4A1, NR4A3, PPARGC1A, MYC, KLF4
GOTERM_BP_FAT	GO:0045893~positive regulation of transcription, DNA-dependent	12	16.4384	7.91598e-06	LIF, EGR1, KLF6, FOS, EGR2, JUN, NR4A2, NR4A1, NR4A3, PPARGC1A, MYC, KLF4
GOTERM_BP_FAT	GO:0051254~positive regulation of RNA metabolic process	12	16.4384	8.56654e-06	LIF, EGR1, KLF6, FOS, EGR2, JUN, NR4A2, NR4A1, NR4A3, PPARGC1A, MYC, KLF4
GOTERM_BP_FAT	GO:0051252~regulation of RNA metabolic process	22	30.137	2.36473e-05	EGR1, ZFP36, MAFF, KLF6, ZNF275, EGR2, KLF9, TFCP2L1, NR4A2, NR4A1, NR4A3, PPARGC1A, LIF, FOS, TSC22D3, ATF3, ID1, JUN, SPDEF, SIK1, MYC, KLF4
GOTERM_MF_FAT	GO:0003700~transcription factor activity	16	21.9178	3.24443e-05	EGR1, MAFF, KLF6, EGR2, KLF9, TFCP2L1, NR4A2, NR4A1, NR4A3, FOS, TSC22D3, ATF3, JUN, SPDEF, MYC, KLF4
GOTERM_BP_FAT	GO:0045941~positive regulation of transcription	12	16.4384	3.76423e-05	LIF, EGR1, KLF6, FOS, EGR2, JUN, NR4A2, NR4A1, NR4A3, PPARGC1A, MYC, KLF4
GOTERM_MF_FAT	GO:0030528~transcription regulator activity	20	27.3973	3.85655e-05	EGR1, MAFF, KLF6, EGR2, KLF9, TFCP2L1, NR4A2, NR4A1, NR4A3, PPARGC1A, FOS, TSC22D3, ATF3, ID1, JUN, SPDEF, ATOH8, SIK1, MYC, KLF4
GOTERM_BP_FAT	GO:0010628~positive regulation of gene expression	12	16.4384	4.93341e-05	LIF, EGR1, KLF6, FOS, EGR2, JUN, NR4A2, NR4A1, NR4A3, PPARGC1A, MYC, KLF4
GOTERM_BP_FAT	GO:0006355~regulation of transcription, DNA-dependent	21	28.7671	5.8917e-05	EGR1, MAFF, KLF6, ZNF275, EGR2, KLF9, TFCP2L1, NR4A2, NR4A1, NR4A3, PPARGC1A, LIF, FOS, TSC22D3, ATF3, ID1, JUN, SPDEF, SIK1, MYC, KLF4
GOTERM_MF_FAT	GO:0003690~double-stranded DNA binding	6	8.21918	8.96653e-05	EGR1, KLF6, FOS, JUN, MYC, KLF4
SP_PIR_KEYWORDS	dna-binding	19	26.0274	9.13652e-05	ZFP36, EGR1, MAFF, KLF6, ZNF275, EGR2, KLF9, TFCP2L1, NR4A2, NR4A1, NR4A3, FOS, ATF3, JUN, SPDEF, ATOH8, TOP2B, MYC, KLF4
GOTERM_BP_FAT	GO:0045935~positive regulation of nucleobase, nucleoside, nucleotide and nucleic acid metabolic process	12	16.4384	9.37901e-05	LIF, EGR1, KLF6, FOS, EGR2, JUN, NR4A2, NR4A1, NR4A3, PPARGC1A, MYC, KLF4
GOTERM_BP_FAT	GO:0051173~positive regulation of nitrogen compound metabolic process	12	16.4384	0.000124117	LIF, EGR1, KLF6, FOS, EGR2, JUN, NR4A2, NR4A1, NR4A3, PPARGC1A, MYC, KLF4
GOTERM_BP_FAT	GO:0010557~positive regulation of macromolecule biosynthetic process	12	16.4384	0.000142196	LIF, EGR1, KLF6, FOS, EGR2, JUN, NR4A2, NR4A1, NR4A3, PPARGC1A, MYC, KLF4
GOTERM_BP_FAT	GO:0031328~positive regulation of cellular biosynthetic process	12	16.4384	0.00021324	LIF, EGR1, KLF6, FOS, EGR2, JUN, NR4A2, NR4A1, NR4A3, PPARGC1A, MYC, KLF4
GOTERM_BP_FAT	GO:0009891~positive regulation of biosynthetic process	12	16.4384	0.000241803	LIF, EGR1, KLF6, FOS, EGR2, JUN, NR4A2, NR4A1, NR4A3, PPARGC1A, MYC, KLF4
SP_PIR_KEYWORDS	nucleus	30	41.0959	0.000251054	ZNF275, FKBP5, TFCP2L1, FOS, SERPINB10, RHOB, ATOH8, TOP2B, SIK1, MYC, EGR1, ZFP36, KLF6, MAFF, SGK1, PHACTR3, EGR2, KLF9, NR4A2, NR4A1, NR4A3, PPARGC1A, DUSP5, DUSP4, ATF3, ID1, JUN, SPDEF, ARL4D, KLF4
GOTERM_BP_FAT	GO:0010604~positive regulation of macromolecule metabolic process	13	17.8082	0.000377081	EGR1, KLF6, EGR2, NR4A2, NR4A1, NR4A3, PPARGC1A, IL20, LIF, FOS, JUN, MYC, KLF4
GOTERM_MF_FAT	GO:0043565~sequence-specific DNA binding	11	15.0685	0.000482975	EGR1, MAFF, FOS, ATF3, JUN, NR4A2, SPDEF, NR4A1, NR4A3, MYC, KLF4
GOTERM_MF_FAT	GO:0043566~structure-specific DNA binding	6	8.21918	0.000583583	EGR1, KLF6, FOS, JUN, MYC, KLF4
SP_PIR_KEYWORDS	transcription regulation	18	24.6575	0.00076674	EGR1, MAFF, KLF6, ZNF275, EGR2, KLF9, TFCP2L1, NR4A2, NR4A1, NR4A3, PPARGC1A, FOS, ATF3, JUN, SPDEF, ATOH8, MYC, KLF4
GOTERM_BP_FAT	GO:0007610~behavior	9	12.3288	0.00115278	EGR1, FOS, EGR2, MAOA, JUN, CXCL2, NR4A2, NR4A3, CYR61
GOTERM_BP_FAT	GO:0045449~regulation of transcription	23	31.5068	0.001504	EGR1, MAFF, KLF6, ZNF275, EGR2, KLF9, TFCP2L1, NR4A2, NR4A1, NR4A3, PPARGC1A, TRIB1, LIF, FOS, TSC22D3, ATF3, ID1, JUN, SPDEF, ATOH8, SIK1, MYC, KLF4
GOTERM_MF_FAT	GO:0003677~DNA binding	22	30.137	0.00152627	EGR1, ZFP36, MAFF, KLF6, ZNF275, EGR2, KLF9, TFCP2L1, NR4A2, NR4A1, NR4A3, PPARGC1A, FOS, OASL, TSC22D3, ATF3, JUN, SPDEF, ATOH8, TOP2B, MYC, KLF4
SP_PIR_KEYWORDS	Transcription	17	23.2877	0.0026785	EGR1, MAFF, KLF6, ZNF275, EGR2, KLF9, TFCP2L1, NR4A2, NR4A1, NR4A3, PPARGC1A, ATF3, JUN, SPDEF, ATOH8, MYC, KLF4
GOTERM_BP_FAT	GO:0009991~response to extracellular stimulus	6	8.21918	0.003087	FOS, DUSP1, JUN, NR4A2, PPARGC1A, KLF4
GOTERM_CC_FAT	GO:0005654~nucleoplasm	9	12.3288	0.00956323	FOS, DUSP4, JUN, NR4A1, TOP2B, PPARGC1A, MYC, KLF4, DUSP6
SP_PIR_KEYWORDS	activator	7	9.58904	0.0115546	EGR1, KLF6, EGR2, SPDEF, PPARGC1A, MYC, KLF4
GOTERM_MF_FAT	GO:0016563~transcription activator activity	7	9.58904	0.0122849	EGR1, KLF6, NR4A2, NR4A1, NR4A3, PPARGC1A, KLF4
GOTERM_BP_FAT	GO:0006350~transcription	17	23.2877	0.021366	EGR1, MAFF, KLF6, ZNF275, EGR2, KLF9, TFCP2L1, NR4A2, NR4A1, NR4A3, PPARGC1A, ATF3, JUN, SPDEF, ATOH8, MYC, KLF4
SP_PIR_KEYWORDS	zinc-finger	11	15.0685	0.0919711	ZFP36, EGR1, KLF6, JHDM1D, ZNF275, EGR2, KLF9, NR4A2, NR4A1, NR4A3, KLF4
SP_PIR_KEYWORDS	zinc	13	17.8082	0.0959612	ZFP36, EGR1, ZNF275, KLF6, EGR2, KLF9, NR4A2, NR4A1, ANPEP, NR4A3, MMP13, JHDM1D, KLF4
GOTERM_CC_FAT	GO:0044451~nucleoplasm part	5	6.84932	0.122534	FOS, JUN, PPARGC1A, MYC, KLF4
GOTERM_BP_FAT	GO:0050877~neurological system process	9	12.3288	0.175601	PLAT, EGR1, FOS, EGR2, MAOA, JUN, NR4A3, SCNN1B, MYC
GOTERM_BP_FAT	GO:0050890~cognition	6	8.21918	0.391084	EGR1, FOS, EGR2, JUN, SCNN1B, MYC
GOTERM_MF_FAT	GO:0008270~zinc ion binding	13	17.8082	0.401572	ZFP36, EGR1, ZNF275, KLF6, EGR2, KLF9, NR4A2, NR4A1, ANPEP, NR4A3, MMP13, JHDM1D, KLF4
Annotation Cluster 2	Enrichment Score: 2.8032425376018297
Category	Term	Count	%	PValue	Genes
INTERPRO	IPR014393:Dual specificity protein phosphatase (MAP kinase phosphatase)	4	5.47945	2.15139e-06	DUSP5, DUSP4, DUSP1, DUSP6
PIR_SUPERFAMILY	PIRSF000939:dual specificity protein phosphatase (MAP kinase phosphatase)	4	5.47945	3.65829e-06	DUSP5, DUSP4, DUSP1, DUSP6
PIR_SUPERFAMILY	PIRSF000939:MAPK_Ptase	4	5.47945	3.65829e-06	DUSP5, DUSP4, DUSP1, DUSP6
INTERPRO	IPR008343:MAP kinase phosphatase	4	5.47945	7.31265e-06	DUSP5, DUSP4, DUSP1, DUSP6
GOTERM_MF_FAT	GO:0033549~MAP kinase phosphatase activity	4	5.47945	2.72964e-05	DUSP5, DUSP4, DUSP1, DUSP6
GOTERM_MF_FAT	GO:0017017~MAP kinase tyrosine/serine/threonine phosphatase activity	4	5.47945	2.72964e-05	DUSP5, DUSP4, DUSP1, DUSP6
UP_SEQ_FEATURE	domain:Rhodanese	4	5.47945	5.96802e-05	DUSP5, DUSP4, DUSP1, DUSP6
INTERPRO	IPR001763:Rhodanese-like	4	5.47945	0.000118465	DUSP5, DUSP4, DUSP1, DUSP6
SMART	SM00450:RHOD	4	5.47945	0.00022869	DUSP5, DUSP4, DUSP1, DUSP6
KEGG_PATHWAY	hsa04010:MAPK signaling pathway	8	10.9589	0.000364392	DUSP5, FOS, DUSP4, DUSP1, JUN, NR4A1, MYC, DUSP6
SMART	SM00195:DSPc	4	5.47945	0.000405605	DUSP5, DUSP4, DUSP1, DUSP6
INTERPRO	IPR000340:Protein-tyrosine phosphatase, dual specificity	4	5.47945	0.0004381	DUSP5, DUSP4, DUSP1, DUSP6
INTERPRO	IPR000340:Dual specificity phosphatase, catalytic domain	4	5.47945	0.000512338	DUSP5, DUSP4, DUSP1, DUSP6
GOTERM_MF_FAT	GO:0008138~protein tyrosine/serine/threonine phosphatase activity	4	5.47945	0.0011396	DUSP5, DUSP4, DUSP1, DUSP6
UP_SEQ_FEATURE	domain:Tyrosine-protein phosphatase	4	5.47945	0.00152427	DUSP5, DUSP4, DUSP1, DUSP6
BIOCARTA	h_dspPathway:Regulation of MAP Kinase Pathways Through Dual Specificity Phosphatases	3	4.10959	0.00326537	DUSP4, DUSP1, DUSP6
UP_SEQ_FEATURE	active site:Phosphocysteine intermediate	4	5.47945	0.00350576	DUSP5, DUSP4, DUSP1, DUSP6
INTERPRO	IPR000387:Protein-tyrosine phosphatase	4	5.47945	0.00424143	DUSP5, DUSP4, DUSP1, DUSP6
INTERPRO	IPR000387:Dual-specific/protein-tyrosine phosphatase, conserved region	4	5.47945	0.00438996	DUSP5, DUSP4, DUSP1, DUSP6
INTERPRO	IPR016130:Protein-tyrosine phosphatase, active site	4	5.47945	0.00551822	DUSP5, DUSP4, DUSP1, DUSP6
SP_PIR_KEYWORDS	protein phosphatase	4	5.47945	0.0118796	DUSP5, DUSP4, DUSP1, DUSP6
GOTERM_MF_FAT	GO:0004725~protein tyrosine phosphatase activity	4	5.47945	0.0128421	DUSP5, DUSP4, DUSP1, DUSP6
GOTERM_BP_FAT	GO:0006470~protein amino acid dephosphorylation	4	5.47945	0.0220972	DUSP5, DUSP4, DUSP1, DUSP6
GOTERM_BP_FAT	GO:0016311~dephosphorylation	4	5.47945	0.0322122	DUSP5, DUSP4, DUSP1, DUSP6
GOTERM_MF_FAT	GO:0004721~phosphoprotein phosphatase activity	4	5.47945	0.0424449	DUSP5, DUSP4, DUSP1, DUSP6
GOTERM_BP_FAT	GO:0007243~protein kinase cascade	5	6.84932	0.0853607	ZFP36, DUSP4, SIK1, TRIB1, DUSP6
SP_PIR_KEYWORDS	hydrolase	10	13.6986	0.11015	PLAT, DUSP5, DUSP4, CTSL2, DUSP1, PLCH2, ANPEP, MAN1C1, MMP13, DUSP6
GOTERM_MF_FAT	GO:0016791~phosphatase activity	4	5.47945	0.111907	DUSP5, DUSP4, DUSP1, DUSP6
GOTERM_BP_FAT	GO:0000165~MAPKKK cascade	3	4.10959	0.201334	DUSP4, TRIB1, DUSP6
GOTERM_BP_FAT	GO:0006793~phosphorus metabolic process	7	9.58904	0.273689	DUSP5, DUSP4, SGK1, DUSP1, SIK1, TRIB1, DUSP6
GOTERM_BP_FAT	GO:0006796~phosphate metabolic process	7	9.58904	0.273689	DUSP5, DUSP4, SGK1, DUSP1, SIK1, TRIB1, DUSP6
Annotation Cluster 3	Enrichment Score: 2.7736481608479844
Category	Term	Count	%	PValue	Genes
UP_SEQ_FEATURE	domain:Leucine-zipper	6	8.21918	5.17866e-05	MAFF, FOS, TSC22D3, ATF3, JUN, MYC
UP_SEQ_FEATURE	DNA-binding region:Basic motif	6	8.21918	0.000310199	MAFF, FOS, ATF3, JUN, ATOH8, MYC
INTERPRO	IPR004827:Basic-leucine zipper (bZIP) transcription factor	4	5.47945	0.00126159	MAFF, FOS, ATF3, JUN
SMART	SM00338:BRLZ	4	5.47945	0.00238861	MAFF, FOS, ATF3, JUN
SP_PIR_KEYWORDS	DNA binding	6	8.21918	0.00793972	ZFP36, EGR1, MAFF, FOS, ATF3, JUN
SP_PIR_KEYWORDS	leucine zipper	3	4.10959	0.00843359	MAFF, FOS, JUN
BIOCARTA	h_arenrf2Pathway:Oxidative Stress Induced Gene Expression Via Nrf2	3	4.10959	0.0118501	MAFF, FOS, JUN
Annotation Cluster 4	Enrichment Score: 2.005960219244321
Category	Term	Count	%	PValue	Genes
INTERPRO	IPR003070:Orphan nuclear receptor	3	4.10959	4.76801e-05	NR4A2, NR4A1, NR4A3
PIR_SUPERFAMILY	PIRSF002524:nerve growth factor IB-like nuclear receptor	3	4.10959	6.89007e-05	NR4A2, NR4A1, NR4A3
UP_SEQ_FEATURE	region of interest:Ligand-binding	3	4.10959	0.00538298	NR4A2, NR4A1, NR4A3
UP_SEQ_FEATURE	zinc finger region:NR C4-type	3	4.10959	0.011826	NR4A2, NR4A1, NR4A3
UP_SEQ_FEATURE	DNA-binding region:Nuclear receptor	3	4.10959	0.011826	NR4A2, NR4A1, NR4A3
GOTERM_MF_FAT	GO:0016563~transcription activator activity	7	9.58904	0.0122849	EGR1, KLF6, NR4A2, NR4A1, NR4A3, PPARGC1A, KLF4
INTERPRO	IPR001628:Zinc finger, nuclear hormone receptor-type	3	4.10959	0.0147169	NR4A2, NR4A1, NR4A3
INTERPRO	IPR001723:Steroid hormone receptor	3	4.10959	0.0153315	NR4A2, NR4A1, NR4A3
INTERPRO	IPR000536:Nuclear hormone receptor, ligand-binding, core	3	4.10959	0.015957	NR4A2, NR4A1, NR4A3
INTERPRO	IPR008946:Nuclear hormone receptor, ligand-binding	3	4.10959	0.015957	NR4A2, NR4A1, NR4A3
INTERPRO	IPR013088:Zinc finger, NHR/GATA-type	3	4.10959	0.0178979	NR4A2, NR4A1, NR4A3
GOTERM_MF_FAT	GO:0003707~steroid hormone receptor activity	3	4.10959	0.0221664	NR4A2, NR4A1, NR4A3
SMART	SM00399:ZnF_C4	3	4.10959	0.0225667	NR4A2, NR4A1, NR4A3
SMART	SM00430:HOLI	3	4.10959	0.024438	NR4A2, NR4A1, NR4A3
GOTERM_MF_FAT	GO:0004879~ligand-dependent nuclear receptor activity	3	4.10959	0.0303319	NR4A2, NR4A1, NR4A3
SP_PIR_KEYWORDS	receptor	6	8.21918	0.693063	NR4A2, NR4A1, STRA6, NR4A3, PPARGC1A, ERRFI1
Annotation Cluster 5	Enrichment Score: 1.8757932956263963
Category	Term	Count	%	PValue	Genes
GOTERM_BP_FAT	GO:0030282~bone mineralization	3	4.10959	0.00230439	ALOX15, GPNMB, MMP13
GOTERM_BP_FAT	GO:0031214~biomineral formation	3	4.10959	0.0120362	ALOX15, GPNMB, MMP13
GOTERM_BP_FAT	GO:0001503~ossification	4	5.47945	0.0150658	ALOX15, CTGF, GPNMB, MMP13
GOTERM_BP_FAT	GO:0060348~bone development	4	5.47945	0.0180047	ALOX15, CTGF, GPNMB, MMP13
GOTERM_BP_FAT	GO:0001501~skeletal system development	5	6.84932	0.0555407	ALOX15, CTGF, GPNMB, MMP13, MYC
Annotation Cluster 6	Enrichment Score: 1.8523901959216371
Category	Term	Count	%	PValue	Genes
UP_SEQ_FEATURE	domain:Leucine-zipper	6	8.21918	5.17866e-05	MAFF, FOS, TSC22D3, ATF3, JUN, MYC
GOTERM_MF_FAT	GO:0003690~double-stranded DNA binding	6	8.21918	8.96653e-05	EGR1, KLF6, FOS, JUN, MYC, KLF4
UP_SEQ_FEATURE	DNA-binding region:Basic motif	6	8.21918	0.000310199	MAFF, FOS, ATF3, JUN, ATOH8, MYC
GOTERM_MF_FAT	GO:0043566~structure-specific DNA binding	6	8.21918	0.000583583	EGR1, KLF6, FOS, JUN, MYC, KLF4
GOTERM_BP_FAT	GO:0009612~response to mechanical stimulus	4	5.47945	0.00204023	FOS, JUN, MMP13, MYC
GOTERM_BP_FAT	GO:0009991~response to extracellular stimulus	6	8.21918	0.003087	FOS, DUSP1, JUN, NR4A2, PPARGC1A, KLF4
SP_PIR_KEYWORDS	Proto-oncogene	4	5.47945	0.0515055	FOS, JUN, NR4A3, MYC
BIOCARTA	h_pparaPathway:Mechanism of Gene Regulation by Peroxisome Proliferators via PPARa(alpha)	3	4.10959	0.0530592	DUSP1, JUN, PPARGC1A
GOTERM_BP_FAT	GO:0031667~response to nutrient levels	4	5.47945	0.0592066	DUSP1, JUN, PPARGC1A, KLF4
KEGG_PATHWAY	hsa05210:Colorectal cancer	3	4.10959	0.0725312	FOS, JUN, MYC
GOTERM_BP_FAT	GO:0009628~response to abiotic stimulus	5	6.84932	0.0840665	FOS, DUSP1, JUN, MMP13, MYC
GOTERM_MF_FAT	GO:0003702~RNA polymerase II transcription factor activity	4	5.47945	0.106972	FOS, JUN, PPARGC1A, KLF4
GOTERM_CC_FAT	GO:0044451~nucleoplasm part	5	6.84932	0.122534	FOS, JUN, PPARGC1A, MYC, KLF4
GOTERM_CC_FAT	GO:0005667~transcription factor complex	3	4.10959	0.162801	FOS, JUN, KLF4
GOTERM_BP_FAT	GO:0050890~cognition	6	8.21918	0.391084	EGR1, FOS, EGR2, JUN, SCNN1B, MYC
KEGG_PATHWAY	hsa05200:Pathways in cancer	3	4.10959	0.527681	FOS, JUN, MYC
Annotation Cluster 7	Enrichment Score: 1.8097915384082066
Category	Term	Count	%	PValue	Genes
GOTERM_BP_FAT	GO:0016477~cell migration	6	8.21918	0.007997	PLAT, ID1, CTGF, NR4A2, SCNN1B, TOP2B
GOTERM_BP_FAT	GO:0051674~localization of cell	6	8.21918	0.0122972	PLAT, ID1, CTGF, NR4A2, SCNN1B, TOP2B
GOTERM_BP_FAT	GO:0048870~cell motility	6	8.21918	0.0122972	PLAT, ID1, CTGF, NR4A2, SCNN1B, TOP2B
GOTERM_BP_FAT	GO:0006928~cell motion	7	9.58904	0.0197626	PLAT, EGR2, ID1, CTGF, NR4A2, SCNN1B, TOP2B
GOTERM_BP_FAT	GO:0001666~response to hypoxia	4	5.47945	0.0225321	PLAT, NR4A2, SCNN1B, MMP13
GOTERM_BP_FAT	GO:0070482~response to oxygen levels	4	5.47945	0.0257078	PLAT, NR4A2, SCNN1B, MMP13
Annotation Cluster 8	Enrichment Score: 1.7938744852591528
Category	Term	Count	%	PValue	Genes
GOTERM_CC_FAT	GO:0031981~nuclear lumen	14	19.1781	0.000861113	DUSP4, FOS, ZNF275, OASL, PHACTR3, ATF3, JUN, NR4A1, TOP2B, ARL4D, PPARGC1A, MYC, KLF4, DUSP6
GOTERM_CC_FAT	GO:0043233~organelle lumen	15	20.5479	0.0023268	DUSP4, FOS, ZNF275, OASL, PHACTR3, ATF3, JUN, NR4A1, ANPEP, TOP2B, ARL4D, PPARGC1A, MYC, KLF4, DUSP6
GOTERM_CC_FAT	GO:0031974~membrane-enclosed lumen	15	20.5479	0.00280435	DUSP4, FOS, ZNF275, OASL, PHACTR3, ATF3, JUN, NR4A1, ANPEP, TOP2B, ARL4D, PPARGC1A, MYC, KLF4, DUSP6
GOTERM_CC_FAT	GO:0070013~intracellular organelle lumen	14	19.1781	0.00548889	DUSP4, FOS, ZNF275, OASL, PHACTR3, ATF3, JUN, NR4A1, TOP2B, ARL4D, PPARGC1A, MYC, KLF4, DUSP6
GOTERM_CC_FAT	GO:0005654~nucleoplasm	9	12.3288	0.00956323	FOS, DUSP4, JUN, NR4A1, TOP2B, PPARGC1A, MYC, KLF4, DUSP6
GOTERM_CC_FAT	GO:0005730~nucleolus	7	9.58904	0.031244	FOS, ZNF275, OASL, ATF3, ARL4D, TOP2B, KLF4
GOTERM_CC_FAT	GO:0043232~intracellular non-membrane-bounded organelle	9	12.3288	0.695423	FOS, ZNF275, OASL, ATF3, JUN, ARL4D, TOP2B, MYC, KLF4
GOTERM_CC_FAT	GO:0043228~non-membrane-bounded organelle	9	12.3288	0.695423	FOS, ZNF275, OASL, ATF3, JUN, ARL4D, TOP2B, MYC, KLF4
Annotation Cluster 9	Enrichment Score: 1.7071175339811004
Category	Term	Count	%	PValue	Genes
SP_PIR_KEYWORDS	Apoptosis	6	8.21918	0.0125617	TSC22D3, SGK1, CHAC1, C8ORF4, RHOB, PPP1R15A
GOTERM_BP_FAT	GO:0016265~death	9	12.3288	0.0155022	IER3, TSC22D3, SGK1, JUN, NR4A2, C8ORF4, RHOB, PPP1R15A, MYC
GOTERM_BP_FAT	GO:0006915~apoptosis	8	10.9589	0.0181657	IER3, TSC22D3, SGK1, JUN, C8ORF4, RHOB, PPP1R15A, MYC
GOTERM_BP_FAT	GO:0012501~programmed cell death	8	10.9589	0.0195416	IER3, TSC22D3, SGK1, JUN, C8ORF4, RHOB, PPP1R15A, MYC
GOTERM_BP_FAT	GO:0008219~cell death	8	10.9589	0.0421463	IER3, TSC22D3, SGK1, JUN, C8ORF4, RHOB, PPP1R15A, MYC
Annotation Cluster 10	Enrichment Score: 1.5216030661359892
Category	Term	Count	%	PValue	Genes
KEGG_PATHWAY	hsa04010:MAPK signaling pathway	8	10.9589	0.000364392	DUSP5, FOS, DUSP4, DUSP1, JUN, NR4A1, MYC, DUSP6
GOTERM_BP_FAT	GO:0009991~response to extracellular stimulus	6	8.21918	0.003087	FOS, DUSP1, JUN, NR4A2, PPARGC1A, KLF4
GOTERM_BP_FAT	GO:0051591~response to cAMP	3	4.10959	0.015338	FOS, DUSP1, JUN
GOTERM_BP_FAT	GO:0031668~cellular response to extracellular stimulus	3	4.10959	0.0337191	FOS, JUN, NR4A2
GOTERM_BP_FAT	GO:0000302~response to reactive oxygen species	3	4.10959	0.0449815	FOS, DUSP1, JUN
GOTERM_BP_FAT	GO:0010035~response to inorganic substance	4	5.47945	0.0651168	FOS, DUSP1, JUN, NR4A2
GOTERM_BP_FAT	GO:0009628~response to abiotic stimulus	5	6.84932	0.0840665	FOS, DUSP1, JUN, MMP13, MYC
GOTERM_MF_FAT	GO:0046983~protein dimerization activity	6	8.21918	0.110346	FOS, ATF3, JUN, NR4A2, NR4A1, TOP2B
GOTERM_BP_FAT	GO:0006979~response to oxidative stress	3	4.10959	0.168859	FOS, DUSP1, JUN
GOTERM_BP_FAT	GO:0009314~response to radiation	3	4.10959	0.227818	FOS, DUSP1, MYC
Annotation Cluster 11	Enrichment Score: 1.3467302366231215
Category	Term	Count	%	PValue	Genes
GOTERM_BP_FAT	GO:0048660~regulation of smooth muscle cell proliferation	3	4.10959	0.0182269	JUN, KLF4, TRIB1
GOTERM_BP_FAT	GO:0042127~regulation of cell proliferation	8	10.9589	0.0628206	LIF, ATF3, ALOX15B, JUN, GPNMB, MYC, KLF4, TRIB1
GOTERM_BP_FAT	GO:0008285~negative regulation of cell proliferation	5	6.84932	0.079615	ALOX15B, JUN, GPNMB, KLF4, TRIB1
Annotation Cluster 12	Enrichment Score: 1.290858370384669
Category	Term	Count	%	PValue	Genes
GOTERM_BP_FAT	GO:0048514~blood vessel morphogenesis	7	9.58904	0.00036441	PLAT, ID1, CTGF, JUN, RHOB, ANPEP, CYR61
GOTERM_BP_FAT	GO:0001525~angiogenesis	6	8.21918	0.000532349	ID1, CTGF, JUN, RHOB, ANPEP, CYR61
GOTERM_BP_FAT	GO:0001568~blood vessel development	7	9.58904	0.000801416	PLAT, ID1, CTGF, JUN, RHOB, ANPEP, CYR61
GOTERM_BP_FAT	GO:0001944~vasculature development	7	9.58904	0.000908834	PLAT, ID1, CTGF, JUN, RHOB, ANPEP, CYR61
GOTERM_BP_FAT	GO:0007167~enzyme linked receptor protein signaling pathway	6	8.21918	0.0187946	PLAT, LIF, FOS, ID1, CTGF, JUN
GOTERM_BP_FAT	GO:0007179~transforming growth factor beta receptor signaling pathway	3	4.10959	0.0299449	FOS, ID1, JUN
GOTERM_BP_FAT	GO:0007178~transmembrane receptor protein serine/threonine kinase signaling pathway	3	4.10959	0.0786599	FOS, ID1, JUN
GOTERM_MF_FAT	GO:0008201~heparin binding	3	4.10959	0.0843876	CTGF, GPNMB, CYR61
GOTERM_MF_FAT	GO:0005539~glycosaminoglycan binding	3	4.10959	0.140347	CTGF, GPNMB, CYR61
GOTERM_MF_FAT	GO:0001871~pattern binding	3	4.10959	0.163209	CTGF, GPNMB, CYR61
GOTERM_MF_FAT	GO:0030247~polysaccharide binding	3	4.10959	0.163209	CTGF, GPNMB, CYR61
SP_PIR_KEYWORDS	cell adhesion	3	4.10959	0.456342	CTGF, RHOB, CYR61
GOTERM_MF_FAT	GO:0030246~carbohydrate binding	3	4.10959	0.498626	CTGF, GPNMB, CYR61
GOTERM_BP_FAT	GO:0007155~cell adhesion	4	5.47945	0.617993	CTGF, RHOB, GPNMB, CYR61
GOTERM_BP_FAT	GO:0022610~biological adhesion	4	5.47945	0.618974	CTGF, RHOB, GPNMB, CYR61
GOTERM_BP_FAT	GO:0008104~protein localization	4	5.47945	0.768994	ID1, JUN, RHOB, ARL4D
GOTERM_BP_FAT	GO:0007166~cell surface receptor linked signal transduction	7	9.58904	0.860114	PLAT, LIF, FOS, ID1, CTGF, JUN, CXCL2
Annotation Cluster 13	Enrichment Score: 1.1473805560883443
Category	Term	Count	%	PValue	Genes
INTERPRO	IPR011598:Helix-loop-helix DNA-binding	3	4.10959	0.0449769	ID1, ATOH8, MYC
UP_SEQ_FEATURE	domain:Helix-loop-helix motif	3	4.10959	0.0655312	ID1, ATOH8, MYC
INTERPRO	IPR001092:Basic helix-loop-helix dimerisation region bHLH	3	4.10959	0.0770255	ID1, ATOH8, MYC
SMART	SM00353:HLH	3	4.10959	0.113346	ID1, ATOH8, MYC
Annotation Cluster 14	Enrichment Score: 1.0680239475138962
Category	Term	Count	%	PValue	Genes
GOTERM_BP_FAT	GO:0009719~response to endogenous stimulus	6	8.21918	0.0355221	FOS, EGR2, DUSP1, NR4A2, NR4A3, MMP13
GOTERM_BP_FAT	GO:0009725~response to hormone stimulus	5	6.84932	0.0834231	FOS, EGR2, DUSP1, NR4A3, MMP13
GOTERM_BP_FAT	GO:0009628~response to abiotic stimulus	5	6.84932	0.0840665	FOS, DUSP1, JUN, MMP13, MYC
GOTERM_BP_FAT	GO:0048545~response to steroid hormone stimulus	3	4.10959	0.214534	FOS, DUSP1, MMP13
Annotation Cluster 15	Enrichment Score: 1.0614040085980263
Category	Term	Count	%	PValue	Genes
GOTERM_MF_FAT	GO:0003690~double-stranded DNA binding	6	8.21918	8.96653e-05	EGR1, KLF6, FOS, JUN, MYC, KLF4
GOTERM_MF_FAT	GO:0043566~structure-specific DNA binding	6	8.21918	0.000583583	EGR1, KLF6, FOS, JUN, MYC, KLF4
GOTERM_CC_FAT	GO:0044451~nucleoplasm part	5	6.84932	0.122534	FOS, JUN, PPARGC1A, MYC, KLF4
GOTERM_BP_FAT	GO:0007005~mitochondrion organization	3	4.10959	0.128339	JUN, PPARGC1A, MYC
GOTERM_BP_FAT	GO:0055082~cellular chemical homeostasis	4	5.47945	0.245041	EGR2, JUN, PPARGC1A, MYC
GOTERM_BP_FAT	GO:0019725~cellular homeostasis	4	5.47945	0.35121	EGR2, JUN, PPARGC1A, MYC
GOTERM_BP_FAT	GO:0050890~cognition	6	8.21918	0.391084	EGR1, FOS, EGR2, JUN, SCNN1B, MYC
GOTERM_BP_FAT	GO:0048878~chemical homeostasis	4	5.47945	0.407993	EGR2, JUN, PPARGC1A, MYC
GOTERM_BP_FAT	GO:0006873~cellular ion homeostasis	3	4.10959	0.506005	EGR2, JUN, MYC
GOTERM_BP_FAT	GO:0050801~ion homeostasis	3	4.10959	0.554525	EGR2, JUN, MYC
GOTERM_BP_FAT	GO:0042592~homeostatic process	4	5.47945	0.665905	EGR2, JUN, PPARGC1A, MYC
Annotation Cluster 16	Enrichment Score: 1.0562861585779502
Category	Term	Count	%	PValue	Genes
GOTERM_CC_FAT	GO:0000267~cell fraction	9	12.3288	0.0296072	FOS, CYP2A13, GCNT3, CXCL2, RHOB, CYP26A1, ANPEP, SCNN1B, DUSP6
GOTERM_CC_FAT	GO:0005624~membrane fraction	6	8.21918	0.143345	FOS, CYP2A13, GCNT3, RHOB, CYP26A1, SCNN1B
GOTERM_CC_FAT	GO:0005626~insoluble fraction	6	8.21918	0.159721	FOS, CYP2A13, GCNT3, RHOB, CYP26A1, SCNN1B
Annotation Cluster 17	Enrichment Score: 0.9734992035591102
Category	Term	Count	%	PValue	Genes
SP_PIR_KEYWORDS	activator	7	9.58904	0.0115546	EGR1, KLF6, EGR2, SPDEF, PPARGC1A, MYC, KLF4
UP_SEQ_FEATURE	zinc finger region:C2H2-type 1	6	8.21918	0.0484156	EGR1, KLF6, ZNF275, EGR2, KLF9, KLF4
UP_SEQ_FEATURE	zinc finger region:C2H2-type 2	6	8.21918	0.0718825	EGR1, KLF6, ZNF275, EGR2, KLF9, KLF4
UP_SEQ_FEATURE	zinc finger region:C2H2-type 3	6	8.21918	0.0775475	EGR1, KLF6, ZNF275, EGR2, KLF9, KLF4
SP_PIR_KEYWORDS	zinc-finger	11	15.0685	0.0919711	ZFP36, EGR1, KLF6, JHDM1D, ZNF275, EGR2, KLF9, NR4A2, NR4A1, NR4A3, KLF4
SP_PIR_KEYWORDS	zinc	13	17.8082	0.0959612	ZFP36, EGR1, ZNF275, KLF6, EGR2, KLF9, NR4A2, NR4A1, ANPEP, NR4A3, MMP13, JHDM1D, KLF4
INTERPRO	IPR013087:Zinc finger, C2H2-type/integrase, DNA-binding	6	8.21918	0.104244	EGR1, KLF6, ZNF275, EGR2, KLF9, KLF4
INTERPRO	IPR007087:Zinc finger, C2H2-type	6	8.21918	0.207097	EGR1, KLF6, ZNF275, EGR2, KLF9, KLF4
INTERPRO	IPR015880:Zinc finger, C2H2-like	6	8.21918	0.216489	EGR1, KLF6, ZNF275, EGR2, KLF9, KLF4
SMART	SM00355:ZnF_C2H2	6	8.21918	0.378796	EGR1, KLF6, ZNF275, EGR2, KLF9, KLF4
GOTERM_MF_FAT	GO:0008270~zinc ion binding	13	17.8082	0.401572	ZFP36, EGR1, ZNF275, KLF6, EGR2, KLF9, NR4A2, NR4A1, ANPEP, NR4A3, MMP13, JHDM1D, KLF4
Annotation Cluster 18	Enrichment Score: 0.9033479830127762
Category	Term	Count	%	PValue	Genes
GOTERM_BP_FAT	GO:0010605~negative regulation of macromolecule metabolic process	8	10.9589	0.0462552	EGR1, ID1, JUN, TFCP2L1, SERPINB10, SIK1, MYC, KLF4
GOTERM_MF_FAT	GO:0016564~transcription repressor activity	5	6.84932	0.0609821	ATF3, ID1, TFCP2L1, SIK1, KLF4
GOTERM_BP_FAT	GO:0010629~negative regulation of gene expression	6	8.21918	0.0763584	EGR1, ID1, TFCP2L1, SIK1, MYC, KLF4
GOTERM_BP_FAT	GO:0045892~negative regulation of transcription, DNA-dependent	5	6.84932	0.0765107	EGR1, ID1, TFCP2L1, SIK1, KLF4
GOTERM_BP_FAT	GO:0051253~negative regulation of RNA metabolic process	5	6.84932	0.0802435	EGR1, ID1, TFCP2L1, SIK1, KLF4
GOTERM_BP_FAT	GO:0000122~negative regulation of transcription from RNA polymerase II promoter	4	5.47945	0.118248	EGR1, ID1, TFCP2L1, SIK1
GOTERM_BP_FAT	GO:0016481~negative regulation of transcription	5	6.84932	0.152221	EGR1, ID1, TFCP2L1, SIK1, KLF4
GOTERM_BP_FAT	GO:0045934~negative regulation of nucleobase, nucleoside, nucleotide and nucleic acid metabolic process	5	6.84932	0.199308	EGR1, ID1, TFCP2L1, SIK1, KLF4
GOTERM_BP_FAT	GO:0051172~negative regulation of nitrogen compound metabolic process	5	6.84932	0.205846	EGR1, ID1, TFCP2L1, SIK1, KLF4
GOTERM_BP_FAT	GO:0010558~negative regulation of macromolecule biosynthetic process	5	6.84932	0.232613	EGR1, ID1, TFCP2L1, SIK1, KLF4
GOTERM_BP_FAT	GO:0031327~negative regulation of cellular biosynthetic process	5	6.84932	0.246324	EGR1, ID1, TFCP2L1, SIK1, KLF4
GOTERM_BP_FAT	GO:0009890~negative regulation of biosynthetic process	5	6.84932	0.258223	EGR1, ID1, TFCP2L1, SIK1, KLF4
Annotation Cluster 19	Enrichment Score: 0.8894557778607308
Category	Term	Count	%	PValue	Genes
GOTERM_BP_FAT	GO:0032496~response to lipopolysaccharide	3	4.10959	0.0471602	FOS, JUN, TRIB1
GOTERM_BP_FAT	GO:0002237~response to molecule of bacterial origin	3	4.10959	0.0574242	FOS, JUN, TRIB1
GOTERM_BP_FAT	GO:0009617~response to bacterium	3	4.10959	0.21619	FOS, JUN, TRIB1
GOTERM_BP_FAT	GO:0033554~cellular response to stress	4	5.47945	0.472792	FOS, JUN, PPP1R15A, TRIB1
Annotation Cluster 20	Enrichment Score: 0.8861839305739811
Category	Term	Count	%	PValue	Genes
GOTERM_BP_FAT	GO:0048167~regulation of synaptic plasticity	3	4.10959	0.0337191	PLAT, EGR1, EGR2
GOTERM_BP_FAT	GO:0050804~regulation of synaptic transmission	3	4.10959	0.125328	PLAT, EGR1, EGR2
GOTERM_BP_FAT	GO:0051969~regulation of transmission of nerve impulse	3	4.10959	0.142092	PLAT, EGR1, EGR2
GOTERM_BP_FAT	GO:0031644~regulation of neurological system process	3	4.10959	0.151432	PLAT, EGR1, EGR2
GOTERM_BP_FAT	GO:0044057~regulation of system process	3	4.10959	0.407725	PLAT, EGR1, EGR2
Annotation Cluster 21	Enrichment Score: 0.7545905935240222
Category	Term	Count	%	PValue	Genes
SP_PIR_KEYWORDS	metal-binding	19	26.0274	0.0178085	ZFP36, EGR1, KLF6, ZNF275, EGR2, KLF9, NR4A2, NR4A1, CYP26A1, ANPEP, NR4A3, MMP13, JHDM1D, CYP2A13, ALOX15, ALOX15B, PLCH2, SIK1, KLF4
SP_PIR_KEYWORDS	zinc-finger	11	15.0685	0.0919711	ZFP36, EGR1, KLF6, JHDM1D, ZNF275, EGR2, KLF9, NR4A2, NR4A1, NR4A3, KLF4
SP_PIR_KEYWORDS	zinc	13	17.8082	0.0959612	ZFP36, EGR1, ZNF275, KLF6, EGR2, KLF9, NR4A2, NR4A1, ANPEP, NR4A3, MMP13, JHDM1D, KLF4
GOTERM_MF_FAT	GO:0046914~transition metal ion binding	17	23.2877	0.221327	ZFP36, EGR1, KLF6, ZNF275, EGR2, KLF9, NR4A2, NR4A1, CYP26A1, ANPEP, NR4A3, MMP13, JHDM1D, CYP2A13, ALOX15, ALOX15B, KLF4
GOTERM_MF_FAT	GO:0046872~metal ion binding	22	30.137	0.380748	EGR1, ZFP36, KLF6, ZNF275, EGR2, KLF9, NR4A2, NR4A1, CYP26A1, ANPEP, NR4A3, MAN1C1, MMP13, JHDM1D, CYP2A13, ALOX15, ALOX15B, PLCH2, KCNK5, SCNN1B, SIK1, KLF4
GOTERM_MF_FAT	GO:0043169~cation binding	22	30.137	0.40026	EGR1, ZFP36, KLF6, ZNF275, EGR2, KLF9, NR4A2, NR4A1, CYP26A1, ANPEP, NR4A3, MAN1C1, MMP13, JHDM1D, CYP2A13, ALOX15, ALOX15B, PLCH2, KCNK5, SCNN1B, SIK1, KLF4
GOTERM_MF_FAT	GO:0008270~zinc ion binding	13	17.8082	0.401572	ZFP36, EGR1, ZNF275, KLF6, EGR2, KLF9, NR4A2, NR4A1, ANPEP, NR4A3, MMP13, JHDM1D, KLF4
GOTERM_MF_FAT	GO:0043167~ion binding	22	30.137	0.431642	EGR1, ZFP36, KLF6, ZNF275, EGR2, KLF9, NR4A2, NR4A1, CYP26A1, ANPEP, NR4A3, MAN1C1, MMP13, JHDM1D, CYP2A13, ALOX15, ALOX15B, PLCH2, KCNK5, SCNN1B, SIK1, KLF4
Annotation Cluster 22	Enrichment Score: 0.7503190915900853
Category	Term	Count	%	PValue	Genes
GOTERM_BP_FAT	GO:0042325~regulation of phosphorylation	6	8.21918	0.0585185	LIF, JUN, HERC5, TRIB1, IL20, DUSP6
GOTERM_BP_FAT	GO:0032268~regulation of cellular protein metabolic process	6	8.21918	0.0620499	LIF, JUN, SERPINB10, PPARGC1A, PPP1R15A, IL20
GOTERM_BP_FAT	GO:0019220~regulation of phosphate metabolic process	6	8.21918	0.0671014	LIF, JUN, HERC5, TRIB1, IL20, DUSP6
GOTERM_BP_FAT	GO:0051174~regulation of phosphorus metabolic process	6	8.21918	0.0671014	LIF, JUN, HERC5, TRIB1, IL20, DUSP6
GOTERM_BP_FAT	GO:0051094~positive regulation of developmental process	4	5.47945	0.13018	LIF, JUN, RHOB, IL20
GOTERM_BP_FAT	GO:0031399~regulation of protein modification process	4	5.47945	0.147782	LIF, JUN, PPARGC1A, IL20
GOTERM_BP_FAT	GO:0001932~regulation of protein amino acid phosphorylation	3	4.10959	0.183364	LIF, JUN, IL20
GOTERM_BP_FAT	GO:0031401~positive regulation of protein modification process	3	4.10959	0.206273	LIF, PPARGC1A, IL20
GOTERM_BP_FAT	GO:0045597~positive regulation of cell differentiation	3	4.10959	0.276338	LIF, JUN, IL20
GOTERM_BP_FAT	GO:0032270~positive regulation of cellular protein metabolic process	3	4.10959	0.283042	LIF, PPARGC1A, IL20
GOTERM_BP_FAT	GO:0051247~positive regulation of protein metabolic process	3	4.10959	0.299781	LIF, PPARGC1A, IL20
GOTERM_BP_FAT	GO:0045859~regulation of protein kinase activity	3	4.10959	0.463383	HERC5, TRIB1, DUSP6
GOTERM_BP_FAT	GO:0043549~regulation of kinase activity	3	4.10959	0.481275	HERC5, TRIB1, DUSP6
GOTERM_BP_FAT	GO:0051338~regulation of transferase activity	3	4.10959	0.503134	HERC5, TRIB1, DUSP6
Annotation Cluster 23	Enrichment Score: 0.7483916278964544
Category	Term	Count	%	PValue	Genes
SP_PIR_KEYWORDS	iron	4	5.47945	0.0855471	CYP2A13, ALOX15, ALOX15B, CYP26A1
SP_PIR_KEYWORDS	oxidoreductase	5	6.84932	0.148153	CYP2A13, ALOX15, ALOX15B, MAOA, CYP26A1
GOTERM_BP_FAT	GO:0055114~oxidation reduction	6	8.21918	0.160347	CYP2A13, ALOX15, ALOX15B, MAOA, CYP26A1, PPARGC1A
GOTERM_MF_FAT	GO:0005506~iron ion binding	4	5.47945	0.176005	CYP2A13, ALOX15, ALOX15B, CYP26A1
GOTERM_MF_FAT	GO:0009055~electron carrier activity	3	4.10959	0.27848	CYP2A13, MAOA, CYP26A1
GOTERM_CC_FAT	GO:0031090~organelle membrane	6	8.21918	0.324606	CYP2A13, MAOA, RHOB, CYP26A1, ANPEP, MAN1C1
Annotation Cluster 24	Enrichment Score: 0.6885636549995938
Category	Term	Count	%	PValue	Genes
GOTERM_BP_FAT	GO:0006006~glucose metabolic process	3	4.10959	0.151432	ATF3, PPARGC1A, MYC
GOTERM_BP_FAT	GO:0019318~hexose metabolic process	3	4.10959	0.214534	ATF3, PPARGC1A, MYC
GOTERM_BP_FAT	GO:0005996~monosaccharide metabolic process	3	4.10959	0.264603	ATF3, PPARGC1A, MYC
Annotation Cluster 25	Enrichment Score: 0.6713216494971598
Category	Term	Count	%	PValue	Genes
SP_PIR_KEYWORDS	Signal-anchor	5	6.84932	0.0672768	IER3, GCNT3, B3GNT5, ANPEP, MAN1C1
GOTERM_BP_FAT	GO:0043413~biopolymer glycosylation	3	4.10959	0.113469	GCNT3, B3GNT5, MAN1C1
GOTERM_BP_FAT	GO:0070085~glycosylation	3	4.10959	0.113469	GCNT3, B3GNT5, MAN1C1
GOTERM_BP_FAT	GO:0006486~protein amino acid glycosylation	3	4.10959	0.113469	GCNT3, B3GNT5, MAN1C1
GOTERM_BP_FAT	GO:0009101~glycoprotein biosynthetic process	3	4.10959	0.159308	GCNT3, B3GNT5, MAN1C1
GOTERM_BP_FAT	GO:0009100~glycoprotein metabolic process	3	4.10959	0.231149	GCNT3, B3GNT5, MAN1C1
UP_SEQ_FEATURE	topological domain:Lumenal	3	4.10959	0.486176	GCNT3, B3GNT5, MAN1C1
SP_PIR_KEYWORDS	golgi apparatus	3	4.10959	0.635496	GCNT3, B3GNT5, MAN1C1
GOTERM_CC_FAT	GO:0005794~Golgi apparatus	3	4.10959	0.812035	GCNT3, B3GNT5, MAN1C1
Annotation Cluster 26	Enrichment Score: 0.6585215986691977
Category	Term	Count	%	PValue	Genes
GOTERM_BP_FAT	GO:0009611~response to wounding	7	9.58904	0.0316567	PLAT, KLF6, FOS, ALOX15, CTGF, CXCL2, SCNN1B
GOTERM_BP_FAT	GO:0006954~inflammatory response	3	4.10959	0.43281	FOS, ALOX15, CXCL2
GOTERM_BP_FAT	GO:0006952~defense response	3	4.10959	0.772097	FOS, ALOX15, CXCL2
Annotation Cluster 27	Enrichment Score: 0.6432199559586514
Category	Term	Count	%	PValue	Genes
GOTERM_BP_FAT	GO:0006928~cell motion	7	9.58904	0.0197626	PLAT, EGR2, ID1, CTGF, NR4A2, SCNN1B, TOP2B
GOTERM_BP_FAT	GO:0048666~neuron development	4	5.47945	0.196538	LIF, EGR2, NR4A2, TOP2B
GOTERM_BP_FAT	GO:0007409~axonogenesis	3	4.10959	0.21619	EGR2, NR4A2, TOP2B
GOTERM_BP_FAT	GO:0000902~cell morphogenesis	4	5.47945	0.216363	EGR2, TFCP2L1, NR4A2, TOP2B
GOTERM_BP_FAT	GO:0048667~cell morphogenesis involved in neuron differentiation	3	4.10959	0.242834	EGR2, NR4A2, TOP2B
GOTERM_BP_FAT	GO:0048812~neuron projection morphogenesis	3	4.10959	0.249525	EGR2, NR4A2, TOP2B
GOTERM_BP_FAT	GO:0032989~cellular component morphogenesis	4	5.47945	0.265728	EGR2, TFCP2L1, NR4A2, TOP2B
GOTERM_BP_FAT	GO:0000904~cell morphogenesis involved in differentiation	3	4.10959	0.301452	EGR2, NR4A2, TOP2B
GOTERM_BP_FAT	GO:0048858~cell projection morphogenesis	3	4.10959	0.303123	EGR2, NR4A2, TOP2B
GOTERM_BP_FAT	GO:0030182~neuron differentiation	4	5.47945	0.316388	LIF, EGR2, NR4A2, TOP2B
GOTERM_BP_FAT	GO:0031175~neuron projection development	3	4.10959	0.321455	EGR2, NR4A2, TOP2B
GOTERM_BP_FAT	GO:0032990~cell part morphogenesis	3	4.10959	0.321455	EGR2, NR4A2, TOP2B
GOTERM_BP_FAT	GO:0030030~cell projection organization	3	4.10959	0.497361	EGR2, NR4A2, TOP2B
Annotation Cluster 28	Enrichment Score: 0.6141768063040157
Category	Term	Count	%	PValue	Genes
GOTERM_BP_FAT	GO:0043065~positive regulation of apoptosis	5	6.84932	0.128566	DUSP1, ALOX15B, JUN, NR4A1, MYC
GOTERM_BP_FAT	GO:0043068~positive regulation of programmed cell death	5	6.84932	0.130935	DUSP1, ALOX15B, JUN, NR4A1, MYC
GOTERM_BP_FAT	GO:0010942~positive regulation of cell death	5	6.84932	0.132525	DUSP1, ALOX15B, JUN, NR4A1, MYC
GOTERM_BP_FAT	GO:0042981~regulation of apoptosis	7	9.58904	0.152971	IER3, DUSP1, ALOX15B, JUN, NR4A2, NR4A1, MYC
GOTERM_BP_FAT	GO:0043067~regulation of programmed cell death	7	9.58904	0.158038	IER3, DUSP1, ALOX15B, JUN, NR4A2, NR4A1, MYC
GOTERM_BP_FAT	GO:0010941~regulation of cell death	7	9.58904	0.159957	IER3, DUSP1, ALOX15B, JUN, NR4A2, NR4A1, MYC
GOTERM_BP_FAT	GO:0006917~induction of apoptosis	3	4.10959	0.425028	ALOX15B, NR4A1, MYC
GOTERM_BP_FAT	GO:0012502~induction of programmed cell death	3	4.10959	0.426589	ALOX15B, NR4A1, MYC
GOTERM_BP_FAT	GO:0043066~negative regulation of apoptosis	3	4.10959	0.476835	IER3, NR4A2, MYC
GOTERM_BP_FAT	GO:0043069~negative regulation of programmed cell death	3	4.10959	0.484222	IER3, NR4A2, MYC
GOTERM_BP_FAT	GO:0060548~negative regulation of cell death	3	4.10959	0.485692	IER3, NR4A2, MYC
Annotation Cluster 29	Enrichment Score: 0.5754783202808139
Category	Term	Count	%	PValue	Genes
SP_PIR_KEYWORDS	pharmaceutical	3	4.10959	0.0111908	PLAT, LIF, CXCL2
SP_PIR_KEYWORDS	cytokine	3	4.10959	0.140808	LIF, CXCL2, IL20
GOTERM_CC_FAT	GO:0005615~extracellular space	5	6.84932	0.208526	PLAT, LIF, CXCL2, MMP13, IL20
GOTERM_CC_FAT	GO:0044421~extracellular region part	6	8.21918	0.232853	PLAT, LIF, CTGF, CXCL2, MMP13, IL20
GOTERM_MF_FAT	GO:0005125~cytokine activity	3	4.10959	0.233122	LIF, CXCL2, IL20
UP_SEQ_FEATURE	disulfide bond	13	17.8082	0.333648	PLAT, CTSL2, GCNT3, CXCL2, MMP13, IL20, LIF, CTGF, KCNK5, VSTM2L, VMO1, FABP5, CYR61
SP_PIR_KEYWORDS	disulfide bond	13	17.8082	0.373904	PLAT, CTSL2, GCNT3, CXCL2, MMP13, IL20, LIF, CTGF, KCNK5, VSTM2L, VMO1, FABP5, CYR61
KEGG_PATHWAY	hsa04060:Cytokine-cytokine receptor interaction	3	4.10959	0.408992	LIF, CXCL2, IL20
SP_PIR_KEYWORDS	Secreted	8	10.9589	0.418245	PLAT, LIF, CTGF, CXCL2, VMO1, MMP13, CYR61, IL20
GOTERM_CC_FAT	GO:0005576~extracellular region	8	10.9589	0.550344	PLAT, LIF, CTGF, CXCL2, VMO1, MMP13, CYR61, IL20
SP_PIR_KEYWORDS	signal	11	15.0685	0.766552	PLAT, LIF, CTSL2, CTGF, VSTM2L, CXCL2, GPNMB, VMO1, MMP13, CYR61, IL20
UP_SEQ_FEATURE	signal peptide	11	15.0685	0.773706	PLAT, LIF, CTSL2, CTGF, VSTM2L, CXCL2, GPNMB, VMO1, MMP13, CYR61, IL20
Annotation Cluster 30	Enrichment Score: 0.5202200339475492
Category	Term	Count	%	PValue	Genes
GOTERM_CC_FAT	GO:0000785~chromatin	3	4.10959	0.150747	JUN, TOP2B, KLF4
GOTERM_CC_FAT	GO:0044427~chromosomal part	3	4.10959	0.385274	JUN, TOP2B, KLF4
GOTERM_CC_FAT	GO:0005694~chromosome	3	4.10959	0.473502	JUN, TOP2B, KLF4
Annotation Cluster 31	Enrichment Score: 0.4591737124378621
Category	Term	Count	%	PValue	Genes
GOTERM_BP_FAT	GO:0006366~transcription from RNA polymerase II promoter	3	4.10959	0.284718	MAFF, PPARGC1A, MYC
GOTERM_BP_FAT	GO:0006351~transcription, DNA-dependent	3	4.10959	0.380526	MAFF, PPARGC1A, MYC
GOTERM_BP_FAT	GO:0032774~RNA biosynthetic process	3	4.10959	0.386972	MAFF, PPARGC1A, MYC
Annotation Cluster 32	Enrichment Score: 0.3978841772639145
Category	Term	Count	%	PValue	Genes
SP_PIR_KEYWORDS	zymogen	3	4.10959	0.17259	PLAT, CTSL2, MMP13
SP_PIR_KEYWORDS	Protease	4	5.47945	0.258097	PLAT, CTSL2, ANPEP, MMP13
GOTERM_MF_FAT	GO:0070011~peptidase activity, acting on L-amino acid peptides	4	5.47945	0.47988	PLAT, CTSL2, ANPEP, MMP13
GOTERM_MF_FAT	GO:0008233~peptidase activity	4	5.47945	0.509869	PLAT, CTSL2, ANPEP, MMP13
GOTERM_MF_FAT	GO:0004175~endopeptidase activity	3	4.10959	0.529647	PLAT, CTSL2, MMP13
GOTERM_BP_FAT	GO:0006508~proteolysis	5	6.84932	0.710097	PLAT, CTSL2, HERC5, ANPEP, MMP13
Annotation Cluster 33	Enrichment Score: 0.19592113560281485
Category	Term	Count	%	PValue	Genes
GOTERM_BP_FAT	GO:0015672~monovalent inorganic cation transport	3	4.10959	0.4219	SGK1, KCNK5, SCNN1B
GOTERM_BP_FAT	GO:0030001~metal ion transport	3	4.10959	0.62512	SGK1, KCNK5, SCNN1B
GOTERM_BP_FAT	GO:0006812~cation transport	3	4.10959	0.718468	SGK1, KCNK5, SCNN1B
GOTERM_BP_FAT	GO:0006811~ion transport	3	4.10959	0.86843	SGK1, KCNK5, SCNN1B
Annotation Cluster 34	Enrichment Score: 0.09258367877419774
Category	Term	Count	%	PValue	Genes
INTERPRO	IPR017442:Serine/threonine protein kinase-related	3	4.10959	0.425146	SGK1, SIK1, TRIB1
UP_SEQ_FEATURE	domain:Protein kinase	3	4.10959	0.515371	SGK1, SIK1, TRIB1
INTERPRO	IPR000719:Protein kinase, core	3	4.10959	0.574582	SGK1, SIK1, TRIB1
GOTERM_MF_FAT	GO:0004672~protein kinase activity	3	4.10959	0.784798	SGK1, SIK1, TRIB1
GOTERM_BP_FAT	GO:0006468~protein amino acid phosphorylation	3	4.10959	0.810126	SGK1, SIK1, TRIB1
SP_PIR_KEYWORDS	nucleotide-binding	5	6.84932	0.872697	SGK1, RHOB, SIK1, ARL4D, TOP2B
UP_SEQ_FEATURE	nucleotide phosphate-binding region:ATP	3	4.10959	0.873693	SGK1, SIK1, TOP2B
GOTERM_MF_FAT	GO:0032553~ribonucleotide binding	7	9.58904	0.879366	OASL, SGK1, RHOB, SIK1, ARL4D, TOP2B, TRIB1
GOTERM_MF_FAT	GO:0032555~purine ribonucleotide binding	7	9.58904	0.879366	OASL, SGK1, RHOB, SIK1, ARL4D, TOP2B, TRIB1
GOTERM_BP_FAT	GO:0016310~phosphorylation	3	4.10959	0.883223	SGK1, SIK1, TRIB1
GOTERM_MF_FAT	GO:0001883~purine nucleoside binding	6	8.21918	0.886328	OASL, SGK1, RHOB, SIK1, TOP2B, TRIB1
GOTERM_MF_FAT	GO:0001882~nucleoside binding	6	8.21918	0.889944	OASL, SGK1, RHOB, SIK1, TOP2B, TRIB1
GOTERM_MF_FAT	GO:0017076~purine nucleotide binding	7	9.58904	0.904093	OASL, SGK1, RHOB, SIK1, ARL4D, TOP2B, TRIB1
GOTERM_MF_FAT	GO:0000166~nucleotide binding	8	10.9589	0.921701	OASL, SGK1, RHOB, SIK1, ARL4D, TOP2B, PPARGC1A, TRIB1
GOTERM_MF_FAT	GO:0005524~ATP binding	5	6.84932	0.927746	OASL, SGK1, SIK1, TOP2B, TRIB1
GOTERM_MF_FAT	GO:0032559~adenyl ribonucleotide binding	5	6.84932	0.932439	OASL, SGK1, SIK1, TOP2B, TRIB1
GOTERM_MF_FAT	GO:0030554~adenyl nucleotide binding	5	6.84932	0.94863	OASL, SGK1, SIK1, TOP2B, TRIB1
SP_PIR_KEYWORDS	atp-binding	3	4.10959	0.958592	SGK1, SIK1, TOP2B
Annotation Cluster 35	Enrichment Score: 0.07928160583046287
Category	Term	Count	%	PValue	Genes
GOTERM_BP_FAT	GO:0008104~protein localization	4	5.47945	0.768994	ID1, JUN, RHOB, ARL4D
GOTERM_BP_FAT	GO:0015031~protein transport	3	4.10959	0.865475	JUN, RHOB, ARL4D
GOTERM_BP_FAT	GO:0045184~establishment of protein localization	3	4.10959	0.868916	JUN, RHOB, ARL4D
Annotation Cluster 36	Enrichment Score: 0.05105806319380946
Category	Term	Count	%	PValue	Genes
SP_PIR_KEYWORDS	glycoprotein	15	20.5479	0.732054	PLAT, IER3, CTSL2, GCNT3, ANPEP, MMP13, MAN1C1, LIF, B3GNT5, CTGF, KCNK5, STRA6, GPNMB, SCNN1B, MYC
SP_PIR_KEYWORDS	transport	6	8.21918	0.737954	SLC16A14, KCNK5, RHOB, STRA6, SCNN1B, FABP5
UP_SEQ_FEATURE	glycosylation site:N-linked (GlcNAc...)	14	19.1781	0.773706	PLAT, IER3, CTSL2, GCNT3, ANPEP, MMP13, MAN1C1, LIF, B3GNT5, CTGF, KCNK5, STRA6, GPNMB, SCNN1B
UP_SEQ_FEATURE	topological domain:Cytoplasmic	11	15.0685	0.813597	SLC16A14, IER3, GCNT3, B3GNT5, MAOA, KCNK5, ANPEP, STRA6, GPNMB, SCNN1B, MAN1C1
SP_PIR_KEYWORDS	cell membrane	7	9.58904	0.824265	SLC16A14, SGK1, PLCH2, RHOB, ANPEP, STRA6, SCNN1B
GOTERM_CC_FAT	GO:0005886~plasma membrane	11	15.0685	0.878774	SLC16A14, SGK1, CTGF, MAOA, PLCH2, KCNK5, RHOB, ANPEP, STRA6, GPNMB, SCNN1B
GOTERM_CC_FAT	GO:0044459~plasma membrane part	5	6.84932	0.958785	MAOA, KCNK5, ANPEP, GPNMB, SCNN1B
SP_PIR_KEYWORDS	membrane	17	23.2877	0.971526	SLC16A14, IER3, GCNT3, SGK1, MAOA, CYP26A1, ANPEP, MAN1C1, CYP2A13, TSC22D3, B3GNT5, PLCH2, KCNK5, RHOB, STRA6, GPNMB, SCNN1B
UP_SEQ_FEATURE	transmembrane region	12	16.4384	0.984011	SLC16A14, IER3, TSC22D3, GCNT3, B3GNT5, MAOA, KCNK5, ANPEP, STRA6, GPNMB, SCNN1B, MAN1C1
SP_PIR_KEYWORDS	transmembrane	12	16.4384	0.985134	SLC16A14, IER3, TSC22D3, GCNT3, B3GNT5, MAOA, KCNK5, ANPEP, STRA6, GPNMB, SCNN1B, MAN1C1
GOTERM_CC_FAT	GO:0031224~intrinsic to membrane	13	17.8082	0.989355	SLC16A14, IER3, GCNT3, MAOA, ANPEP, MAN1C1, TSC22D3, B3GNT5, KCNK5, RHOB, STRA6, SCNN1B, GPNMB
GOTERM_CC_FAT	GO:0016021~integral to membrane	12	16.4384	0.992628	SLC16A14, IER3, TSC22D3, GCNT3, B3GNT5, MAOA, KCNK5, ANPEP, STRA6, GPNMB, SCNN1B, MAN1C1
UP_SEQ_FEATURE	topological domain:Extracellular	5	6.84932	0.992966	SLC16A14, IER3, STRA6, GPNMB, SCNN1B
Annotation Cluster 37	Enrichment Score: 0.027735066640611143
Category	Term	Count	%	PValue	Genes
GOTERM_CC_FAT	GO:0005887~integral to plasma membrane	3	4.10959	0.925015	KCNK5, ANPEP, GPNMB
GOTERM_CC_FAT	GO:0031226~intrinsic to plasma membrane	3	4.10959	0.930947	KCNK5, ANPEP, GPNMB
GOTERM_CC_FAT	GO:0044459~plasma membrane part	5	6.84932	0.958785	MAOA, KCNK5, ANPEP, GPNMB, SCNN1B
