# Supplementary material for: Transcriptome sequencing reveals e-cigarette vapor and mainstream-smoke from tobacco cigarettes activate different gene expression profiles in human bronchial epithelial cells
Source: Sci Rep. 2016 Apr 4;6:23984. doi: 10.1038/srep23984 (PMC4819171; doi:10.1038/srep23984)
Supplement: Supplementary Table S2 [file srep23984-s3.xls]

## Sheet: Table S1(MSS_1h)
Symbol	position			FPKM in Air	FPKM in MSS 1h	folg change log2(MSS/Air)	description	other_designations
GUSBP2	6:26839262-26924333	Air	MSS	0.311173	8.39749	4.75417	glucuronidase, beta pseudogene 2
HOOK2,RTBDN	19:12871949-12985766	Air	MSS	18.0552	310.313	4.10324	hook microtubule-tethering protein 2	h-hook2|hHK2|hook homolog 2|protein Hook homolog 2
ARNT2	15:80696691-80890278	Air	MSS	0.444272	7.46006	4.06967	aryl-hydrocarbon receptor nuclear translocator 2	ARNT protein 2|aryl hydrocarbon receptor nuclear translocator 2|class E basic helix-loop-helix protein 1
HBB	11:5246693-5250625	Air	MSS	1.34696	7.10494	2.39912	hemoglobin, beta	beta globin chain|hemoglobin beta chain|hemoglobin subunit beta
CCDC74B	2:130887193-130902707	Air	MSS	1.3828	5.06498	1.87296	coiled-coil domain containing 74B	coiled-coil domain-containing protein 74B
ROPN1L	5:10441401-10484104	Air	MSS	9.66193	35.3785	1.87249	rhophilin associated tail protein 1-like	AKAP-associated sperm protein|ROPN1-like protein|radial spoke head 11 homolog|ropporin-1-like protein
CCNB1	5:68462836-68474072	Air	MSS	4.34128	15.7019	1.85475	cyclin B1	G2/mitotic-specific cyclin B1|G2/mitotic-specific cyclin-B1
CCDC74A	2:132285247-132291239	Air	MSS	3.17422	11.1288	1.80982	coiled-coil domain containing 74A	coiled-coil domain-containing protein 74A
AKAP14	X:119029799-119056803	Air	MSS	5.06696	17.7433	1.80808	A kinase (PRKA) anchor protein 14	A-kinase anchor protein 14|A-kinase anchor protein 28 kDa|A-kinase anchoring protein 28|AKAP 28|AKAP-14|protein kinase A-anchoring protein 14
PIFO	1:111888873-111910031	Air	MSS	11.2348	39.2608	1.80512
C20orf85	20:56725959-56736206	Air	MSS	20.0196	69.0016	1.78522	chromosome 20 open reading frame 85	low in lung cancer 1|uncharacterized protein C20orf85
CAPSL	5:35904396-35938881	Air	MSS	7.36339	24.6508	1.74319	calcyphosine-like	calcyphosin-like protein
FAM81B	5:94727047-94786158	Air	MSS	4.18597	13.8309	1.72426	family with sequence similarity 81, member B	protein FAM81B
DNAI2	17:72270236-72311201	Air	MSS	2.21086	7.23181	1.70975	dynein, axonemal, intermediate chain 2	dynein intermediate chain 2, axonemal|dynein, axonemal, intermediate polypeptide 2
MORN5	9:124922170-124962368	Air	MSS	7.76817	25.1753	1.69636	MORN repeat containing 5	MORN repeat-containing protein 5
CDHR4	3:49827896-49837324	Air	MSS	2.93519	9.14745	1.63992	cadherin-related family member 4	Cadherin-like protein UNQ9392/PRO34300|VLLR9392|cadherin-like 29|cadherin-like protein 29
CCDC164	2:26624783-26679579	Air	MSS	3.06167	9.15673	1.58051
FAM92B	16:85131904-85146158	Air	MSS	5.57271	16.5285	1.5685	family with sequence similarity 92, member B	protein FAM92B
LRRC71	1:156890434-156904321	Air	MSS	1.77447	5.25537	1.5664
ZMYND10	3:50378536-50384283	Air	MSS	17.7825	50.4661	1.50486	zinc finger, MYND-type containing 10	protein BLu|zinc finger MYND domain-containing protein 10|zinc finger, MYND domain containing 10
GSTA2	6:52604387-52643145	Air	MSS	10.7313	30.4439	1.50433	glutathione S-transferase alpha 2	GST HA subunit 2|GST class-alpha member 2|GST-gamma|S-(hydroxyalkyl)glutathione lyase A2|glutathione S-alkyltransferase A2|glutathione S-aralkyltransferase A2|glutathione S-aryltransferase A2|glutathione S-transferase A2|liver GST2
FOXJ1	17:74132413-74236454	Air	MSS	8.61872	23.8391	1.46778	forkhead box J1	fork head homologue 4|forkhead box protein J1|forkhead transcription factor HFH-4|forkhead-like 13|forkhead-related protein FKHL13|hepatocyte nuclear factor 3 forkhead homolog 4
IRAK2	3:10206548-10285500	Air	MSS	2.36526	6.40573	1.43736	interleukin-1 receptor-associated kinase 2	interleukin-1 receptor associated kinase-2|interleukin-1 receptor-associated kinase-like 2
SPAG6	10:22634398-22743153	Air	MSS	7.29056	19.6139	1.42777	sperm associated antigen 6	axoneme central apparatus protein|protein PF16 homolog|sperm flagellar protein|sperm-associated antigen 6
HMOX1	22:35776353-35790207	Air	MSS	9.48075	25.0973	1.40446	heme oxygenase 1	heat shock protein, 32-kD|heme oxygenase (decycling) 1
C1orf204,CCDC19,RP11-190A12.7,VSIG8	1:159796539-159869953	Air	MSS	6.74762	17.6219	1.38492	chromosome 1 open reading frame 204	uncharacterized protein LOC284677
TPPP3	16:67423709-67427438	Air	MSS	46.3217	114.618	1.30707	tubulin polymerization-promoting protein family member 3	brain specific protein
CCNA1	13:37005964-37017019	Air	MSS	7.65563	18.1953	1.24897	cyclin A1	cyclin-A1
TUBB4B	9:140135664-140142222	Air	MSS	155.39	305.028	0.973048
ANXA1	9:75766652-75785309	Air	MSS	407.876	742.755	0.864756	annexin A1	annexin I (lipocortin I)|annexin-1|calpactin II|calpactin-2|chromobindin-9|phospholipase A2 inhibitory protein
FOSL2	2:28607275-28640300	Air	MSS	50.0073	26.8043	-0.899674	FOS-like antigen 2	FRA-2|fos-related antigen 2
KIAA1671	22:25348666-25608659	Air	MSS	25.4843	12.939	-0.977883	KIAA1671	CTA-221G9.5|uncharacterized protein KIAA1671
AKAP11	13:42846171-42897563	Air	MSS	9.82222	4.84546	-1.01942	A kinase (PRKA) anchor protein 11	A-kinase anchor protein 11|A-kinase anchor protein 220 kDa|A-kinase anchoring protein, 220kDa|a kinase anchor protein 220 kDa|protein kinase A anchoring protein 11|protein kinase A-anchoring protein 11|protein phosphatase 1, regulatory subunit 44
DDIT4	10:74033677-74035794	Air	MSS	167.757	78.1693	-1.1017	DNA-damage-inducible transcript 4	DNA damage-inducible transcript 4 protein|HIF-1 responsive protein RTP801|protein regulated in development and DNA damage response 1
PRKAA2	1:57110994-57181218	Air	MSS	5.38545	2.23035	-1.2718	protein kinase, AMP-activated, alpha 2 catalytic subunit	5'-AMP-activated protein kinase catalytic subunit alpha-2|5'-AMP-activated protein kinase, catalytic alpha-2 chain|ACACA kinase|AMP-activated protein kinase alpha-2 subunit variant 2|AMP-activated protein kinase alpha-2 subunit variant 3|AMPK alpha 2|AMPK subunit alpha-2|AMPK-alpha-2 chain|HMGCR kinase|acetyl-CoA carboxylase kinase|hydroxymethylglutaryl-CoA reductase kinase
CYP26A1	10:94833231-94837647	Air	MSS	125.048	48.8147	-1.35709	cytochrome P450, family 26, subfamily A, polypeptide 1	P450, retinoic acid-inactivating, 1|cytochrome P450 26A1|cytochrome P450 retinoic acid-inactivating 1|cytochrome P450, subfamily XXVIA, polypeptide 1|cytochrome P450RAI|hP450RAI|retinoic acid 4-hydroxylase|retinoic acid-metabolizing cytochrome
ARL5B	10:18948333-18970656	Air	MSS	9.12243	3.47178	-1.39374	ADP-ribosylation factor-like 5B	ADP-ribosylation factor-like 8|ADP-ribosylation factor-like protein 5B|ADP-ribosylation factor-like protein 8|ADP-ribosylation-like factor 8
SOGA1	20:35405840-35492089	Air	MSS	3.02386	1.13192	-1.41762
SOCS3	17:76352856-76356158	Air	MSS	9.13873	2.77843	-1.71772	suppressor of cytokine signaling 3	STAT-induced STAT inhibitor 3|cytokine-inducible SH2 protein 3
SIK1	21:44834394-44847008	Air	MSS	45.0964	10.1839	-2.14672	salt-inducible kinase 1	SIK-1|SNF1-like kinase|myocardial SNF1-like kinase|salt-inducible protein kinase 1|serine/threonine protein kinase|serine/threonine-protein kinase SIK1|serine/threonine-protein kinase SNF1-like kinase 1|serine/threonine-protein kinase SNF1LK
NR4A1	12:52416615-52453291	Air	MSS	138.522	30.2831	-2.19353	nuclear receptor subfamily 4, group A, member 1	ST-59|TR3 orphan receptor|early response protein NAK1|growth factor-inducible nuclear protein N10|hormone receptor|nerve growth factor IB nuclear receptor variant 1|nuclear hormone receptor NUR/77|nuclear receptor subfamily 4 group A member 1|orphan nuclear receptor HMR|orphan nuclear receptor TR3|steroid receptor TR3|testicular receptor 3
FOSB	19:45882890-45982086	Air	MSS	37.8416	4.29712	-3.13853	FBJ murine osteosarcoma viral oncogene homolog B	G0/G1 switch regulatory protein 3|activator protein 1|protein fosB
OLFM4	13:53602829-53626196	Air	MSS	6.80174	0.734927	-3.21023	olfactomedin 4	G-CSF-stimulated clone 1 protein|antiapoptotic protein GW112|olfactomedin-4
MIR101-1,MIR3671	1:65520319-65524191	Air	MSS	3414.92	0.208702	-13.9981	microRNA 101-1	hsa-mir-101-1
HCG14	6:28864306-28865099	Air	MSS	0	0.787448		HLA complex group 14 (non-protein coding)
RP11-395E19.7	9:40740775-40742447	Air	MSS	0	0.484052		retbindin
-	20:43868007-43879270	Air	MSS	4.80693	2.07329
-	5:141201630-141209513	Air	MSS	0.481251	0.120113
-	8:21456072-21456108	Air	MSS	2437280	21151000

## Sheet: Table S2(MSS_4h)
Symbol	position			FPKM in Air	FPKM in MSS 4h	folg change log2(MSS/Air)	description	other_designations
LINC00520	14:56247851-56263406	Air	MSS	0.0300555	3.37875	6.81272	hypothetical LINC00520
HMOX1	22:35776353-35790207	Air	MSS	11.9804	1054.75	6.46008	heme oxygenase 1	heat shock protein, 32-kD|heme oxygenase (decycling) 1
AGPAT9	4:84457066-84527028	Air	MSS	0.267835	13.0861	5.61055	1-acylglycerol-3-phosphate O-acyltransferase 9	1-AGP acyltransferase 9|1-AGPAT 9|1-acyl-sn-glycerol-3-phosphate O-acyltransferase 10|1-acyl-sn-glycerol-3-phosphate O-acyltransferase 9|1-acylglycerol-3-phosphate O-acyltransferase 8|GPAT-3|MAG-1|acyl-CoA:glycerol-3-phosphate acyltransferase 3|endoplasmic reticulum associated GPAT|glycerol-3-phosphate acyltransferase 3|hGPAT3|lung cancer metastasis-associated protein 1|lysophosphatidic acid acyl…
HS3ST2	16:22825497-22927659	Air	MSS	0.0875938	3.78827	5.43457	heparan sulfate (glucosamine) 3-O-sulfotransferase 2	3-OST-2|h3-OST-2|heparan sulfate 3-O-sulfotransferase 2|heparan sulfate D-glucosaminyl 3-O-sulfotransferase 2|heparan sulfate glucosamine 3-O-sulfotransferase 2|heparin-glucosamine 3-O-sulfotransferase
C1orf61	1:156374043-156400493	Air	MSS	0.0130199	0.504518	5.27612	chromosome 1 open reading frame 61	contingent replication of cDNA 4|contingent replication of cDNA-4|protein CROC-4|transcriptional activator of the c fos promoter|transcriptional activator of the c-fos promoter
STC2	5:172741715-172756506	Air	MSS	1.01012	33.1857	5.03796	stanniocalcin 2	STC-related protein|stanniocalcin-2|stanniocalcin-related protein
MAP1B	5:71403060-71505438	Air	MSS	0.329925	8.95125	4.76188	microtubule-associated protein 1B	MAP-1B|protein phosphatase 1, regulatory subunit 102
SLC7A11	4:138948575-139163542	Air	MSS	2.39372	63.8966	4.73841	solute carrier family 7 (anionic amino acid transporter light chain, xc- system), member 11	amino acid transport system xc-|calcium channel blocker resistance protein CCBR1|cystine/glutamate transporter|solute carrier family 7 member 11|solute carrier family 7, (cationic amino acid transporter, y+ system) member 11
RASD1	17:17397750-17399709	Air	MSS	0.385972	9.14863	4.56699	RAS, dexamethasone-induced 1	activator of G-protein signaling 1|dexamethasone-induced Ras-related protein 1|ras-related protein
FOSL1	11:65657130-65668846	Air	MSS	2.92971	64.2306	4.45443	FOS-like antigen 1	FOS-like antigen-1|fos-related antigen 1
CYP1A1	15:75011806-75020712	Air	MSS	5.2798	95.606	4.17855	cytochrome P450, family 1, subfamily A, polypeptide 1	CYPIA1|aryl hydrocarbon hydroxylase|cytochrome P1-450, dioxin-inducible|cytochrome P450 1A1|cytochrome P450 form 6|cytochrome P450, subfamily I (aromatic compound-inducible), polypeptide 1|cytochrome P450-C|cytochrome P450-P1|flavoprotein-linked monooxygenase|xenobiotic monooxygenase
KLF2	19:16435627-16439715	Air	MSS	0.234624	3.36924	3.844	Kruppel-like factor 2	Krueppel-like factor 2|Kruppel-like factor 2 (lung)|Kruppel-like factor LKLF|lung Kruppel-like zinc finger transcription factor|lung krueppel-like factor
FAM156A	X:52976461-53024651	Air	MSS	0.0310443	0.426552	3.78032	family with sequence similarity 156, member A	protein FAM156A|protein FAM156A/FAM156B|transmembrane protein 29|transmembrane protein 29/29B
SCRT2,SRXN1	20:627258-656825	Air	MSS	23.7029	270.799	3.51409	scratch family zinc finger 2	scratch 2 protein|scratch homolog 2 zinc finger protein|scratch homolog 2, zinc finger protein|transcriptional repressor scratch 2
TRIB3	20:361260-378228	Air	MSS	1.12734	11.1798	3.3099	tribbles pseudokinase 3	TRB-3|neuronal cell death inducible putative kinase|neuronal cell death-inducible putative kinase|p65-interacting inhibitor of NF-kappa-B|p65-interacting inhibitor of NF-kappaB|tribbles homolog 3
AKR1B10	7:134212343-134226177	Air	MSS	8.60823	76.0629	3.1434	aldo-keto reductase family 1, member B10 (aldose reductase)	ARP|SI reductase|aldo-keto reductase family 1 member B10|aldo-keto reductase family 1, member B11 (aldose reductase-like)|aldose reductase-like 1|aldose reductase-like peptide|aldose reductase-related protein|hARP|small intestine reductase
MLYCD,OSGIN1	16:83932712-83999939	Air	MSS	12.5626	101.677	3.01679	malonyl-CoA decarboxylase	malonyl coenzyme A decarboxylase|malonyl-CoA decarboxylase, mitochondrial
RPTN	1:152126070-152131829	Air	MSS	2.54943	19.3739	2.92587	repetin	intermediate filament-associated protein
ZNF469	16:88448660-88507165	Air	MSS	0.798437	6.01435	2.91316	zinc finger protein 469
CYP1B1	2:38150329-38417168	Air	MSS	24.4395	165.875	2.76281	cytochrome P450, family 1, subfamily B, polypeptide 1	aryl hydrocarbon hydroxylase|cytochrome P450 1B1|cytochrome P450, subfamily I (dioxin-inducible), polypeptide 1 (glaucoma 3, primary infantile)|flavoprotein-linked monooxygenase|microsomal monooxygenase|xenobiotic monooxygenase
NCR3LG1	11:17373272-17405078	Air	MSS	0.290298	1.96461	2.75864
DUSP6	12:89741049-89747048	Air	MSS	4.05249	26.7319	2.72168	dual specificity phosphatase 6	MAP kinase phosphatase 3|dual specificity protein phosphatase 6|dual specificity protein phosphatase PYST1|mitogen-activated protein kinase phosphatase 3|serine/threonine specific protein phosphatase
GDF15	19:18485540-18499988	Air	MSS	40.9949	261.082	2.67099	growth differentiation factor 15	NRG-1|NSAID (nonsteroidal anti-inflammatory drug)-activated protein 1|NSAID-activated gene 1 protein|NSAID-regulated gene 1 protein|PTGF-beta|growth/differentiation factor 15|macrophage inhibitory cytokine 1|placental TGF-beta|placental bone morphogenetic protein|prostate differentiation factor
HBEGF	5:139712401-139726216	Air	MSS	4.73514	29.9125	2.65927	heparin-binding EGF-like growth factor	diphtheria toxin receptor (heparin-binding EGF-like growth factor)|diphtheria toxin receptor (heparin-binding epidermal growth factor-like growth factor)|heparin-binding epidermal growth factor|proheparin-binding EGF-like growth factor
RP11-443P15.2	3:185677658-185703182	Air	MSS	2.38509	15.0515	2.65779
ATF3	1:212738675-212795533	Air	MSS	6.62815	41.2228	2.63676	activating transcription factor 3	cAMP-dependent transcription factor ATF-3|cyclic AMP-dependent transcription factor ATF-3
TXNRD1	12:104609556-104744068	Air	MSS	89.8663	547.441	2.60685	thioredoxin reductase 1	KM-102-derived reductase-like factor|gene associated with retinoic and IFN-induced mortality 12 protein|gene associated with retinoic and interferon-induced mortality 12 protein|oxidoreductase|thioredoxin reductase 1, cytoplasmic|thioredoxin reductase GRIM-12|thioredoxin reductase TR1
SPRR3	1:152974053-152976838	Air	MSS	4.21658	24.8248	2.55764	small proline-rich protein 3	22 kDa pancornulin|cornifin beta|esophagin
LIF	22:30635182-30645031	Air	MSS	2.8125	14.2438	2.34041	leukemia inhibitory factor	D factor|cholinergic differentiation factor|differentiation inhibitory activity|differentiation-inducing factor|differentiation-stimulating factor|hepatocyte-stimulating factor III|human interleukin in DA cells|melanoma-derived LPL inhibitor
UPP1	7:48128175-48148330	Air	MSS	9.9442	49.0038	2.30097	uridine phosphorylase 1	UPase 1|urdPase 1
ADAMTS1	21:28208078-28217728	Air	MSS	4.41234	21.7017	2.29819	ADAM metallopeptidase with thrombospondin type 1 motif, 1	A disintegrin and metalloproteinase with thrombospondin motifs 1|ADAM-TS 1|ADAM-TS1|ADAMTS-1|METH-1|a disintegrin-like and metalloprotease (reprolysin type) with thrombospondin type 1 motif, 1|human metalloproteinase with thrombospondin type 1 motifs
DUSP5	10:112257595-112275838	Air	MSS	11.1553	54.8367	2.29741	dual specificity phosphatase 5	VH1-like phosphatase 3|dual specificity protein phosphatase 5|dual specificity protein phosphatase hVH3|serine/threonine specific protein phosphatase
HDAC9	7:18126571-19042039	Air	MSS	7.49894	32.7708	2.12765	histone deacetylase 9	MEF-2 interacting transcription repressor (MITR) protein|histone deacetylase 4/5-related protein|histone deacetylase 7B
SLC7A5	16:87863628-87903094	Air	MSS	14.5673	63.2963	2.11939	solute carrier family 7 (amino acid transporter light chain, L system), member 5	4F2 LC|4F2 light chain|CD98 light chain|L-type amino acid transporter 1|integral membrane protein E16|large neutral amino acids transporter 1|large neutral amino acids transporter small subunit 1|sodium-independent neutral amino acid transporter LAT1|solute carrier family 7 (cationic amino acid transporter, y+ system), member 5|solute carrier family 7 member 5|y+ system cationic amino acid transp…
HMGCS1	5:43287702-43313614	Air	MSS	47.405	205.629	2.11693	3-hydroxy-3-methylglutaryl-CoA synthase 1 (soluble)	3-hydroxy-3-methylglutaryl coenzyme A (HMG-CoA) synthase|3-hydroxy-3-methylglutaryl-Coenzyme A synthase 1 (soluble)|hydroxymethylglutaryl-CoA synthase, cytoplasmic
IER3	6:30710975-30712331	Air	MSS	19.7105	81.6262	2.05007	immediate early response 3	PACAP-responsive gene 1 protein|anti-death protein|differentiation-dependent gene 2 protein|expressed in pancreatic carcinoma|gly96, mouse, homolog of|immediate early protein GLY96|immediate early response 3 protein|immediately early gene X-1|protein DIF-2|radiation-inducible immediate-early gene IEX-1
SFN	1:27189632-27190947	Air	MSS	96.415	398.656	2.04781	stratifin	14-3-3 protein sigma|14-3-3 sigma|epithelial cell marker protein 1
ADM	11:10326226-10328946	Air	MSS	18.3656	74.6367	2.02288	adrenomedullin	preproadrenomedullin|proadrenomedullin N-20 terminal peptide
PPP1R15A	19:49375648-49379357	Air	MSS	16.2389	65.9796	2.02257	protein phosphatase 1, regulatory subunit 15A	growth arrest and DNA damage-inducible protein GADD34|growth arrest and DNA-damage-inducible 34|myeloid differentiation primary response protein MyD116 homolog|protein phosphatase 1 regulatory subunit 15A|protein phosphatase 1, regulatory (inhibitor) subunit 15A
INSIG1	7:155089485-155101945	Air	MSS	23.1451	87.9292	1.92564	insulin induced gene 1	INSIG-1 membrane protein|insulin-induced gene 1 protein
ODC1	2:10580093-10588630	Air	MSS	12.7655	47.754	1.90337	ornithine decarboxylase 1	ornithine decarboxylase
DKK1	10:54073996-54079165	Air	MSS	21.4628	79.8416	1.8953	dickkopf WNT signaling pathway inhibitor 1	dickkopf 1 homolog|dickkopf related protein-1|dickkopf-1 like|dickkopf-like protein 1|dickkopf-related protein 1|hDkk-1
MYC	8:128747679-128755167	Air	MSS	14.5675	53.5202	1.87733	v-myc avian myelocytomatosis viral oncogene homolog	avian myelocytomatosis viral oncogene homolog|class E basic helix-loop-helix protein 39|myc proto-oncogene protein|myc-related translation/localization regulatory factor|proto-oncogene c-Myc|transcription factor p64|v-myc myelocytomatosis viral oncogene homolog
HMGCR	5:74615979-74660054	Air	MSS	31.6649	115.798	1.87065	3-hydroxy-3-methylglutaryl-CoA reductase	3-hydroxy-3-methylglutaryl CoA reductase (NADPH)|3-hydroxy-3-methylglutaryl-Coenzyme A reductase|HMG-CoA reductase|hydroxymethylglutaryl-CoA reductase
PMAIP1	18:57567179-57571538	Air	MSS	14.4703	51.5202	1.83204	phorbol-12-myristate-13-acetate-induced protein 1	PMA-induced protein 1|adult T cell leukemia-derived PMA-responsive|immediate-early-response protein APR|protein Noxa
ERRFI1	1:8063158-8086368	Air	MSS	15.1628	44.7448	1.56118	ERBB receptor feedback inhibitor 1	mitogen-inducible gene 6 protein|receptor-associated late transducer
MSMO1	4:166248774-166264312	Air	MSS	61.3376	173.247	1.49799
FGFBP1	4:15920076-15940943	Air	MSS	90.4221	254.788	1.49455	fibroblast growth factor binding protein 1	17 kDa HBGF-binding protein|17 kDa heparin-binding growth factor-binding protein|FGF-binding protein 1|fibroblast growth factor-binding protein 1|heparin-binding growth factor binding protein
SERPINB5	18:61143993-61172325	Air	MSS	65.5667	159.861	1.28578	serpin peptidase inhibitor, clade B (ovalbumin), member 5	PI-5|peptidase inhibitor 5|protease inhibitor 5 (maspin)|serine (or cysteine) proteinase inhibitor, clade B (ovalbumin), member 5|serpin B5
TXN	9:113006090-113018920	Air	MSS	292.809	694.738	1.24651	thioredoxin	ADF|ATL-derived factor|SASP|TXN delta 3|surface-associated sulphydryl protein|thioredoxin delta 3
OLFM4	13:53602829-53626196	Air	MSS	5.95635	0.461004	-3.69158	olfactomedin 4	G-CSF-stimulated clone 1 protein|antiapoptotic protein GW112|olfactomedin-4
AL357515.1	6:111289698-111293373	Air	MSS	33.5474	0.380956	-6.46043	aldo-keto reductase family 1, member B15	aldo-keto reductase family 1 member B15|estradiol 17-beta-dehydrogenase AKR1B15|putative aldo-keto reductase family 1 member B15
TNFSF18	1:172745044-173033155	Air	MSS	0	0.719967		tumor necrosis factor (ligand) superfamily, member 18	AITR ligand|GITR ligand|activation-inducible TNF-related ligand|glucocorticoid-induced TNF-related ligand|glucocorticoid-induced TNFR-related protein ligand|tumor necrosis factor ligand superfamily member 18
Y_RNA	7:40166313-40172246	Air	MSS	0.230612	20.5995
-	1:31932049-31935421	Air	MSS	0	0.314354
-	10:73632728-73633818	Air	MSS	0	0.638818
-	12:104777189-104778190	Air	MSS	0	0.50954
-	17:17346661-17349242	Air	MSS	0	0.451119
-	4:74906629-74908176	Air	MSS	0	0.520655
-	8:1689926-1691017	Air	MSS	0	0.458948
-	8:126814870-126814892	Air	MSS	360722000	0

## Sheet: Table S3(MSS_24h)
Symbol	position			FPKM in Air	FPKM in MSS 24h	folg change log2(MSS/Air)	description	other_designations
HMOX1	22:35776353-35790207	Air	MSS	10.5484	1035.62	6.61733	heme oxygenase 1	heat shock protein, 32-kD|heme oxygenase (decycling) 1
LINC00520	14:56247851-56263406	Air	MSS	0.141987	10.1214	6.15551
AGPAT9	4:84457066-84527028	Air	MSS	0.474978	16.2539	5.09678	1-acylglycerol-3-phosphate O-acyltransferase 9	1-AGP acyltransferase 9|1-AGPAT 9|1-acyl-sn-glycerol-3-phosphate O-acyltransferase 10|1-acyl-sn-glycerol-3-phosphate O-acyltransferase 9|1-acylglycerol-3-phosphate O-acyltransferase 8|GPAT-3|MAG-1|acyl-CoA:glycerol-3-phosphate acyltransferase 3|endoplasmic reticulum associated GPAT|glycerol-3-phosphate acyltransferase 3|hGPAT3|lung cancer metastasis-associated protein 1|lysophosphatidic acid acyl…
STC2	5:172741715-172756506	Air	MSS	1.1534	32.1871	4.80252	stanniocalcin 2	STC-related protein|stanniocalcin-2|stanniocalcin-related protein
KLF2	19:16435627-16439715	Air	MSS	0.36366	8.83228	4.60212	Kruppel-like factor 2	Krueppel-like factor 2|Kruppel-like factor 2 (lung)|Kruppel-like factor LKLF|lung Kruppel-like zinc finger transcription factor|lung krueppel-like factor
SLC7A11	4:138948575-139163542	Air	MSS	2.98399	64.4293	4.4324	solute carrier family 7 (anionic amino acid transporter light chain, xc- system), member 11	amino acid transport system xc-|calcium channel blocker resistance protein CCBR1|cystine/glutamate transporter|solute carrier family 7 member 11|solute carrier family 7, (cationic amino acid transporter, y+ system) member 11
FOSL1	11:65657130-65668846	Air	MSS	4.39865	77.7885	4.14442	FOS-like antigen 1	FOS-like antigen-1|fos-related antigen 1
SH2D5	1:21046224-21060445	Air	MSS	0.291333	5.1317	4.1387	SH2 domain containing 5	SH2 domain-containing protein 5
GUSBP2	6:26839262-26924333	Air	MSS	0.644582	11.0845	4.10404
RPS17	15:82821157-82824972	Air	MSS	0.251109	3.79465	3.91758	ribosomal protein S17	40S ribosomal protein S17
SCRT2,SRXN1	20:627258-656825	Air	MSS	24.7026	341.499	3.78915	scratch family zinc finger 2	scratch 2 protein|scratch homolog 2 zinc finger protein|scratch homolog 2, zinc finger protein|transcriptional repressor scratch 2
FGR	1:27938574-27961788	Air	MSS	0.0296221	0.370156	3.64339	FGR proto-oncogene, Src family tyrosine kinase	Gardner-Rasheed feline sarcoma viral (v-fgr) oncogene homolog|c-fgr protooncogene|c-src-2 proto-oncogene|feline Gardner-Rasheed sarcoma viral oncogene homolog|p55-c-fgr protein|proto-oncogene c-Fgr|proto-oncogene tyrosine-protein kinase FGR|tyrosine-protein kinase Fgr|v-fgr feline Gardner-Rasheed sarcoma viral oncogene homolog
MAP1B	5:71403060-71505438	Air	MSS	0.374047	4.56864	3.61047	microtubule-associated protein 1B	MAP-1B|protein phosphatase 1, regulatory subunit 102
DUSP2	2:96808904-96811179	Air	MSS	0.381317	4.3359	3.50727	dual specificity phosphatase 2	dual specificity protein phosphatase 2|dual specificity protein phosphatase PAC-1|dual-specificity phosphatase 2|serine/threonine specific protein phosphatase
HKDC1	10:70973005-71027904	Air	MSS	0.406918	4.44043	3.44789	hexokinase domain containing 1	hexokinase domain-containing protein 1|putative hexokinase HKDC1
CCL5	17:34195970-34212867	Air	MSS	0.886596	9.65408	3.44479	chemokine (C-C motif) ligand 5	C-C motif chemokine 5|T-cell specific protein p288|beta-chemokine RANTES|eosinophil chemotactic cytokine|regulated upon activation, normally T-expressed, and presumably secreted|small inducible cytokine subfamily A (Cys-Cys), member 5
TRIB3	20:361260-378228	Air	MSS	1.04766	10.8435	3.37159	tribbles pseudokinase 3	TRB-3|neuronal cell death inducible putative kinase|neuronal cell death-inducible putative kinase|p65-interacting inhibitor of NF-kappa-B|p65-interacting inhibitor of NF-kappaB|tribbles homolog 3
RP11-443P15.2	3:185677658-185703182	Air	MSS	2.2061	22.7559	3.36667
CYP1A1	15:75011806-75020712	Air	MSS	9.53417	90.5109	3.24691	cytochrome P450, family 1, subfamily A, polypeptide 1	CYPIA1|aryl hydrocarbon hydroxylase|cytochrome P1-450, dioxin-inducible|cytochrome P450 1A1|cytochrome P450 form 6|cytochrome P450, subfamily I (aromatic compound-inducible), polypeptide 1|cytochrome P450-C|cytochrome P450-P1|flavoprotein-linked monooxygenase|xenobiotic monooxygenase
UPP1	7:48128175-48148330	Air	MSS	9.4292	79.9593	3.08406	uridine phosphorylase 1	UPase 1|urdPase 1
RP11-255B23.3	8:128217009-128231621	Air	MSS	0.228925	1.87542	3.03427
MLYCD,OSGIN1	16:83932712-83999939	Air	MSS	11.7451	93.5153	2.99314	malonyl-CoA decarboxylase	malonyl coenzyme A decarboxylase|malonyl-CoA decarboxylase, mitochondrial
PHC2	1:33772366-33896653	Air	MSS	27.3641	213.661	2.96497	polyhomeotic homolog 2 (Drosophila)	early development regulator 2 (homolog of polyhomeotic 2)|early development regulatory protein 2|polyhomeotic 2|polyhomeotic-like 2|polyhomeotic-like protein 2
DUSP6	12:89741049-89747048	Air	MSS	4.90998	31.1976	2.66765	dual specificity phosphatase 6	MAP kinase phosphatase 3|dual specificity protein phosphatase 6|dual specificity protein phosphatase PYST1|mitogen-activated protein kinase phosphatase 3|serine/threonine specific protein phosphatase
IL8	4:74573248-74610663	Air	MSS	114.372	705.149	2.62419
RHOB	2:20646834-20649200	Air	MSS	8.53525	52.6094	2.62382	ras homolog family member B	Aplysia RAS-related homolog 6|h6|oncogene RHO H6|ras homolog gene family, member B|rho cDNA clone 6|rho-related GTP-binding protein RhoB
DUSP5	10:112257595-112275838	Air	MSS	9.5682	58.6116	2.61487	dual specificity phosphatase 5	VH1-like phosphatase 3|dual specificity protein phosphatase 5|dual specificity protein phosphatase hVH3|serine/threonine specific protein phosphatase
HBEGF	5:139712401-139726216	Air	MSS	4.48872	26.8731	2.58179	heparin-binding EGF-like growth factor	diphtheria toxin receptor (heparin-binding EGF-like growth factor)|diphtheria toxin receptor (heparin-binding epidermal growth factor-like growth factor)|heparin-binding epidermal growth factor|proheparin-binding EGF-like growth factor
ZBED2	3:111011565-111384597	Air	MSS	1.50921	8.93697	2.56599	zinc finger, BED-type containing 2	zinc finger BED domain-containing protein 2|zinc finger, BED domain containing 2
IL1A	2:113531491-113542167	Air	MSS	2.10118	12.2176	2.53969	interleukin 1, alpha	IL-1 alpha|hematopoietin-1|interleukin-1 alpha|preinterleukin 1 alpha|pro-interleukin-1-alpha
KLF6	10:3817059-3827473	Air	MSS	11.9768	68.6706	2.51945	Kruppel-like factor 6	B-cell-derived protein 1|GC-rich binding factor|GC-rich sites-binding factor GBF|Krueppel-like factor 6|Kruppel-like zinc finger protein Zf9|core promoter element binding protein|core promoter element-binding protein|proto-oncogene BCD1|protooncogene B-cell derived 1|suppression of tumorigenicity 12 (prostate)|suppressor of tumorigenicity 12 protein|transcription factor Zf9
MAFF	22:38507461-38612518	Air	MSS	4.75513	27.0208	2.50651	v-maf avian musculoaponeurotic fibrosarcoma oncogene homolog F	transcription factor MafF|v-maf avian musculoaponeurotic fibrosarcoma oncogene family protein F
GDF15	19:18485540-18499988	Air	MSS	37.6213	212.908	2.50061	growth differentiation factor 15	NRG-1|NSAID (nonsteroidal anti-inflammatory drug)-activated protein 1|NSAID-activated gene 1 protein|NSAID-regulated gene 1 protein|PTGF-beta|growth/differentiation factor 15|macrophage inhibitory cytokine 1|placental TGF-beta|placental bone morphogenetic protein|prostate differentiation factor
RPTN	1:152126070-152131829	Air	MSS	3.16951	17.1738	2.43788	repetin	intermediate filament-associated protein
LIPG	18:47085757-47119276	Air	MSS	1.41259	7.6261	2.4326	lipase, endothelial	endothelial cell-derived lipase|endothelial lipase|lipoprotein lipase H
PMAIP1	18:57567179-57571538	Air	MSS	13.4459	71.3189	2.40712	phorbol-12-myristate-13-acetate-induced protein 1	PMA-induced protein 1|adult T cell leukemia-derived PMA-responsive|immediate-early-response protein APR|protein Noxa
C2CD4A	15:62359175-62363116	Air	MSS	0.95587	4.7233	2.30491	C2 calcium-dependent domain containing 4A	C2 calcium-dependent domain-containing protein 4A|family with sequence similarity 148, member A|nuclear localized factor 1|nuclear-localized factor 1
PTGS2	1:186640922-186649921	Air	MSS	8.51629	41.3626	2.28003	prostaglandin-endoperoxide synthase 2 (prostaglandin G/H synthase and cyclooxygenase)	PGH synthase 2|PHS II|cyclooxygenase 2b|prostaglandin G/H synthase 2|prostaglandin H2 synthase 2
CXCL2	4:74961855-74965400	Air	MSS	6.08637	29.2898	2.26674	chemokine (C-X-C motif) ligand 2	C-X-C motif chemokine 2|GRO2 oncogene|MGSA beta|MIP2-alpha|gro-beta|growth-regulated protein beta|macrophage inflammatory protein 2-alpha|melanoma growth stimulatory activity beta
EDN1	6:12261555-12311520	Air	MSS	5.06962	24.0918	2.24859	endothelin 1	endothelin-1|preproendothelin-1
ZNF469	16:88448660-88507165	Air	MSS	0.667877	3.05012	2.19121	zinc finger protein 469
AKR1B10	7:134212343-134226177	Air	MSS	12.5495	55.234	2.13793	aldo-keto reductase family 1, member B10 (aldose reductase)	ARP|SI reductase|aldo-keto reductase family 1 member B10|aldo-keto reductase family 1, member B11 (aldose reductase-like)|aldose reductase-like 1|aldose reductase-like peptide|aldose reductase-related protein|hARP|small intestine reductase
SFN	1:27189632-27190947	Air	MSS	98.731	428.983	2.11935	stratifin	14-3-3 protein sigma|14-3-3 sigma|epithelial cell marker protein 1
ERRFI1	1:8063158-8086368	Air	MSS	15.113	65.6651	2.11934	ERBB receptor feedback inhibitor 1	mitogen-inducible gene 6 protein|receptor-associated late transducer
IER3	6:30710975-30712331	Air	MSS	18.7734	80.0708	2.09259	immediate early response 3	PACAP-responsive gene 1 protein|anti-death protein|differentiation-dependent gene 2 protein|expressed in pancreatic carcinoma|gly96, mouse, homolog of|immediate early protein GLY96|immediate early response 3 protein|immediately early gene X-1|protein DIF-2|radiation-inducible immediate-early gene IEX-1
TRIB1	8:126442337-126450653	Air	MSS	6.53582	27.5792	2.07714	tribbles pseudokinase 1	G-protein-coupled receptor induced protein|G-protein-coupled receptor-induced gene 2 protein|G-protein-coupled receptor-induced protein 2|phosphoprotein regulated by mitogenic pathways|tribbles homolog 1|tribbles-like protein 1
TNFSF9	19:6530998-6540151	Air	MSS	3.17898	13.3971	2.07528	tumor necrosis factor (ligand) superfamily, member 9	4-1BB ligand|4-1BBL|homolog of mouse 4-1BB-L|receptor 4-1BB ligand|tumor necrosis factor ligand superfamily member 9
ATF3	1:212738675-212795533	Air	MSS	7.83074	32.8986	2.07081	activating transcription factor 3	cAMP-dependent transcription factor ATF-3|cyclic AMP-dependent transcription factor ATF-3
SPRR3	1:152974053-152976838	Air	MSS	6.98313	29.0456	2.05637	small proline-rich protein 3	22 kDa pancornulin|cornifin beta|esophagin
PPP1R15A	19:49375648-49379357	Air	MSS	15.7943	64.5329	2.03063	protein phosphatase 1, regulatory subunit 15A	growth arrest and DNA damage-inducible protein GADD34|growth arrest and DNA-damage-inducible 34|myeloid differentiation primary response protein MyD116 homolog|protein phosphatase 1 regulatory subunit 15A|protein phosphatase 1, regulatory (inhibitor) subunit 15A
DKK1	10:54073996-54079165	Air	MSS	28.3062	112.595	1.99195	dickkopf WNT signaling pathway inhibitor 1	dickkopf 1 homolog|dickkopf related protein-1|dickkopf-1 like|dickkopf-like protein 1|dickkopf-related protein 1|hDkk-1
ADM	11:10326226-10328946	Air	MSS	20.7988	81.9872	1.9789	adrenomedullin	preproadrenomedullin|proadrenomedullin N-20 terminal peptide
FOS	14:75745476-75750027	Air	MSS	5.62135	21.0759	1.90661	FBJ murine osteosarcoma viral oncogene homolog	FBJ murine osteosarcoma viral (v-fos) oncogene homolog (oncogene FOS)|G0/G1 switch regulatory protein 7|activator protein 1|cellular oncogene c-fos|proto-oncogene c-Fos
MYC	8:128747679-128755167	Air	MSS	16.3057	56.9867	1.80525	v-myc avian myelocytomatosis viral oncogene homolog	avian myelocytomatosis viral oncogene homolog|class E basic helix-loop-helix protein 39|myc proto-oncogene protein|myc-related translation/localization regulatory factor|proto-oncogene c-Myc|transcription factor p64|v-myc myelocytomatosis viral oncogene homolog
S100A8	1:153362507-153363664	Air	MSS	45.9858	159.614	1.79533	S100 calcium binding protein A8	MRP-8|S100 calcium-binding protein A8 (calgranulin A)|calgranulin A|calgranulin-A|calprotectin L1L subunit|cystic fibrosis antigen|leukocyte L1 complex light chain|migration inhibitory factor-related protein 8|protein S100-A8|urinary stone protein band A
DUSP1	5:172185228-172204777	Air	MSS	9.81059	33.9323	1.79025	dual specificity phosphatase 1	CL 100|MAP kinase phosphatase 1|dual specificity protein phosphatase 1|dual specificity protein phosphatase hVH1|mitogen-activated protein kinase phosphatase 1|protein-tyrosine phosphatase CL100|serine/threonine specific protein phosphatase
SERPINE2	2:224839828-224904036	Air	MSS	5.00475	17.2782	1.78758	serpin peptidase inhibitor, clade E (nexin, plasminogen activator inhibitor type 1), member 2	glia-derived nexin|glial-derived neurite promoting factor|peptidase inhibitor 7|protease nexin I|serpin E2
SLC20A1	2:113403433-113421640	Air	MSS	14.592	49.5905	1.76489	solute carrier family 20 (phosphate transporter), member 1	gibbon ape leukemia virus receptor 1|leukemia virus receptor 1 homolog|sodium-dependent phosphate transporter 1|solute carrier family 20 member 1
IRAK2	3:10206548-10285500	Air	MSS	3.8351	12.6653	1.72355	interleukin-1 receptor-associated kinase 2	interleukin-1 receptor associated kinase-2|interleukin-1 receptor-associated kinase-like 2
NQO1	16:69740077-69760854	Air	MSS	99.1355	316.987	1.67695	NAD(P)H dehydrogenase, quinone 1	DT-diaphorase|NAD(P)H dehydrogenase [quinone] 1|NAD(P)H:Quinone acceptor oxidoreductase type 1|NAD(P)H:menadione oxidoreductase 1|NAD(P)H:quinone oxidoreductase 1|NAD(P)H:quinone oxireductase|azoreductase|diaphorase (NADH/NADPH) (cytochrome b-5 reductase)|diaphorase-4|dioxin-inducible 1|menadione reductase|phylloquinone reductase|quinone reductase 1
ODC1	2:10580093-10588630	Air	MSS	17.5738	53.357	1.60225	ornithine decarboxylase 1	ornithine decarboxylase
KLF4	9:110247132-110252763	Air	MSS	11.9429	35.8957	1.58766	Kruppel-like factor 4 (gut)	Krueppel-like factor 4|endothelial Kruppel-like zinc finger protein|epithelial zinc finger protein EZF|gut-enriched krueppel-like factor
FTL	19:49467165-49471257	Air	MSS	522.859	1563.81	1.58057	ferritin, light polypeptide	ferritin L subunit|ferritin L-chain|ferritin light chain|ferritin light polypeptide-like 3
AKIRIN2	6:88384789-88411927	Air	MSS	13.7184	40.418	1.55889	akirin 2	akirin-2|fourteen-three-three beta interactant 1
CTGF	6:132269315-132398533	Air	MSS	19.8053	55.1709	1.47802	connective tissue growth factor	CCN family member 2|IBP-8|IGF-binding protein 8|IGFBP-8|hypertrophic chondrocyte-specific protein 24|insulin-like growth factor-binding protein 8
SLC7A5	16:87863628-87903094	Air	MSS	15.5471	40.8036	1.39205	solute carrier family 7 (amino acid transporter light chain, L system), member 5	4F2 LC|4F2 light chain|CD98 light chain|L-type amino acid transporter 1|integral membrane protein E16|large neutral amino acids transporter 1|large neutral amino acids transporter small subunit 1|sodium-independent neutral amino acid transporter LAT1|solute carrier family 7 (cationic amino acid transporter, y+ system), member 5|solute carrier family 7 member 5|y+ system cationic amino acid transp…
TXN	9:113006090-113018920	Air	MSS	312.756	728.456	1.2198	thioredoxin	ADF|ATL-derived factor|SASP|TXN delta 3|surface-associated sulphydryl protein|thioredoxin delta 3
OLFM4	13:53602829-53626196	Air	MSS	3.115	0.542511	-2.52151	olfactomedin 4	G-CSF-stimulated clone 1 protein|antiapoptotic protein GW112|olfactomedin-4
ZNF275	X:152599597-152625568	Air	MSS	76.9059	2.91986	-4.71912	zinc finger protein 275
TOP2B	3:25215822-25706430	Air	MSS	3873.14	52.0269	-6.2181	topoisomerase (DNA) II beta 180kDa	DNA topoisomerase 2-beta|DNA topoisomerase II beta|DNA topoisomerase II, 180 kD|DNA topoisomerase II, beta isozyme|U937 associated antigen|antigen MLAA-44|topo II beta|topoisomerase II beta|topoisomerase IIb
UBBP1	2:137087010-137087483	Air	MSS	0	0.621153		ubiquitin B pseudogene 1
TREML3P	6:41176291-41190382	Air	MSS	0	0.378591
RP11-395L14.17	2:114415484-114416252	Air	MSS	0	0.624001
RP11-280G9.1	8:62671652-62678528	Air	MSS	0	0.432
-	1:31938858-31941151	Air	MSS	0	0.379721
-	1:31941936-31943022	Air	MSS	0	0.564778
-	1:31943111-31944323	Air	MSS	0	0.645393
-	1:31945328-31947645	Air	MSS	0	1.16242
-	10:3848909-3853253	Air	MSS	0.128529	1.77993
-	11:79476402-79477444	Air	MSS	0	0.737835
-	11:79482982-79484758	Air	MSS	0	0.329097
-	12:104747965-104755889	Air	MSS	0.0630756	1.02182
-	17:78429616-78431430	Air	MSS	0	0.576642
-	2:114414360-114415074	Air	MSS	0	0.759516
-	2:114419851-114420958	Air	MSS	0	0.585323
-	6:80016829-80023145	Air	MSS	0.751426	3.24773
-	7:4620342-4621763	Air	MSS	0	0.473069
-	7:127878791-127879626	Air	MSS	0	0.593781
-	7:155011254-155013610	Air	MSS	0	0.411229
-	8:21456072-21456108	Air	MSS	1352870	25583000
-	9:69812321-69812595	Air	MSS	0	3.94875

## Sheet: Table S4(Ev16_1h)
Symbol	position			FPKM in Air	FPKM in Ev16 1h	folg change log2(Ev16/Air)	description	other_designations
MIR101-1,MIR3671	1:65520319-65524191	Air	Ev16	3414.92	0.375887	-13.1493	microRNA 101-1	hsa-mir-101-1
NR4A1	12:52416615-52453291	Air	Ev16	138.522	11.8427	-3.54805
CYP26B1	2:72356366-72375674	Air	Ev16	2.74449	0.253534	-3.43629	cytochrome P450, family 26, subfamily B, polypeptide 1	cytochrome P450 26B1|cytochrome P450 retinoic acid-inactivating 2|cytochrome P450 retinoid metabolizing protein|cytochrome P450, subfamily XXVIB, polypeptide 1|retinoic acid-metabolizing cytochrome
CYP26A1	10:94833231-94837647	Air	Ev16	125.048	12.5662	-3.31486	cytochrome P450, family 26, subfamily A, polypeptide 1	P450, retinoic acid-inactivating, 1|cytochrome P450 26A1|cytochrome P450 retinoic acid-inactivating 1|cytochrome P450, subfamily XXVIA, polypeptide 1|cytochrome P450RAI|hP450RAI|retinoic acid 4-hydroxylase|retinoic acid-metabolizing cytochrome
ZBTB16	11:113930298-114227293	Air	Ev16	4.26839	0.468992	-3.18606	zinc finger and BTB domain containing 16	promyelocytic leukaemia zinc finger|zinc finger and BTB domain-containing protein 16|zinc finger protein 145 (Kruppel-like, expressed in promyelocytic leukemia)|zinc finger protein PLZF
ATOH8	2:85973164-86018436	Air	Ev16	48.2981	5.59657	-3.10935	atonal homolog 8 (Drosophila)	atonal homolog 6|basic helix loop helix transcription factor 6|basic helix-loop-helix transcription factor 6|class A basic helix-loop-helix protein 21|helix-loop-helix protein hATH-6|protein atonal homolog 8
H19,MIR675	11:2016405-2022700	Air	Ev16	20.7458	2.90648	-2.83547	H19, imprinted maternally expressed transcript (non-protein coding)	H19, imprinted maternally expressed untranslated mRNA|long intergenic non-protein coding RNA 8
FN1	2:216225162-216300895	Air	Ev16	3.74054	0.605575	-2.62687	fibronectin 1	cold-insoluble globulin|fibronectin|migration-stimulating factor
SIK1	21:44834394-44847008	Air	Ev16	45.0964	8.82762	-2.35292	salt-inducible kinase 1	SIK-1|SNF1-like kinase|myocardial SNF1-like kinase|salt-inducible protein kinase 1|serine/threonine protein kinase|serine/threonine-protein kinase SIK1|serine/threonine-protein kinase SNF1-like kinase 1|serine/threonine-protein kinase SNF1LK
ID1	20:30181438-30194318	Air	Ev16	241.504	47.8621	-2.33509	inhibitor of DNA binding 1, dominant negative helix-loop-helix protein	DNA-binding protein inhibitor ID-1|class B basic helix-loop-helix protein 24|dJ857M17.1.2 (inhibitor of DNA binding 1, dominant negative helix-loop-helix protein)|inhibitor of differentiation 1
PHACTR3	20:58152563-58422766	Air	Ev16	13.3107	2.8533	-2.22188	period circadian clock 2	circadian clock protein PERIOD 2|hPER2|period 2|period circadian protein 2|period circadian protein homolog 2|period homolog 2
C8orf4	8:40010988-40012821	Air	Ev16	29.1981	6.29268	-2.21413	chromosome 8 open reading frame 4	human thyroid cancer 1|thyroid cancer protein 1|uncharacterized protein C8orf4
CCL20	2:228678557-228682272	Air	Ev16	38.1023	8.38422	-2.18413	chemokine (C-C motif) ligand 20	C-C motif chemokine 20|CC chemokine LARC|beta chemokine exodus-1|liver and activation-regulated chemokine|macrophage inflammatory protein 3 alpha|small inducible cytokine subfamily A (Cys-Cys), member 20|small-inducible cytokine A20
FKBP5	6:35537423-35696360	Air	Ev16	89.7175	20.5694	-2.12489	FK506 binding protein 5	51 kDa FK506-binding protein|51 kDa FKBP|54 kDa progesterone receptor-associated immunophilin|FF1 antigen|FKBP-51|HSP90-binding immunophilin|PPIase FKBP5|T-cell FK506-binding protein|androgen-regulated protein 6|peptidyl-prolyl cis-trans isomerase FKBP5|peptidylprolyl cis-trans isomerase|rotamase
FOSL1	11:65657130-65668846	Air	Ev16	13.2194	3.13926	-2.07416	FOS-like antigen 1	FOS-like antigen-1|fos-related antigen 1
DUSP5	10:112257595-112275838	Air	Ev16	62.259	15.2663	-2.02793	dual specificity phosphatase 5	VH1-like phosphatase 3|dual specificity protein phosphatase 5|dual specificity protein phosphatase hVH3|serine/threonine specific protein phosphatase
SDPR	2:192699027-193060435	Air	Ev16	10.0709	2.74978	-1.8728	serum deprivation response	phosphatidylserine binding protein|phosphatidylserine-binding protein|serum deprivation-response protein
PER2	2:239140324-239200413	Air	Ev16	13.7116	3.78006	-1.85892	olfactomedin 4	G-CSF-stimulated clone 1 protein|antiapoptotic protein GW112|olfactomedin-4
ATF3	1:212738675-212795533	Air	Ev16	33.2672	9.41338	-1.82132	activating transcription factor 3	cAMP-dependent transcription factor ATF-3|cyclic AMP-dependent transcription factor ATF-3
TRIB1	8:126442337-126450653	Air	Ev16	29.8866	8.84117	-1.75719	tribbles pseudokinase 1	G-protein-coupled receptor induced protein|G-protein-coupled receptor-induced gene 2 protein|G-protein-coupled receptor-induced protein 2|phosphoprotein regulated by mitogenic pathways|tribbles homolog 1|tribbles-like protein 1
RHOB	2:20646834-20649200	Air	Ev16	47.9899	14.3239	-1.74431	phosphoserine aminotransferase 1	endometrial progesterone-induced protein|phosphohydroxythreonine aminotransferase|phosphoserine aminotransferase
TF	3:133317018-133497850	Air	Ev16	211.25	66.786	-1.66133	transferrin	beta-1 metal-binding globulin|serotransferrin|siderophilin
SERPINA1	14:94843083-94857030	Air	Ev16	24.9065	7.92906	-1.6513	serpin peptidase inhibitor, clade A (alpha-1 antiproteinase, antitrypsin), member 1	alpha-1 protease inhibitor|alpha-1-antiproteinase|alpha-1-antitrypsin|alpha-1-antitrypsin null|protease inhibitor 1 (anti-elastase), alpha-1-antitrypsin|serine (or cysteine) proteinase inhibitor, clade A, member 1|serpin A1
ARRDC2	19:18111844-18142839	Air	Ev16	22.7214	7.27024	-1.64398	arrestin domain containing 2	arrestin domain-containing protein 2
SLC16A14	2:230899684-230933715	Air	Ev16	32.6158	10.7599	-1.59991	solute carrier family 16, member 14	MCT 14|monocarboxylate transporter 14|monocarboxylic acid transporter 14|solute carrier family 16 (monocarboxylic acid transporters), member 14|solute carrier family 16 member 14|solute carrier family 16, member 14 (monocarboxylic acid transporter 14)
TPPP3	16:67423709-67427438	Air	Ev16	46.3217	15.9049	-1.54222	tubulin polymerization-promoting protein family member 3	brain specific protein
CORO2A	9:100883161-100955450	Air	Ev16	28.2266	9.72396	-1.53744	coronin, actin binding protein, 2A	WD protein IR10|WD repeat-containing protein 2|WD-repeat protein 2|coronin 2A|coronin, actin-binding protein, 2A|coronin-2A|coronin-like protein B
SPDEF	6:34505578-34524110	Air	Ev16	28.3482	9.82102	-1.52931	SAM pointed domain containing ETS transcription factor	SAM pointed domain-containing Ets transcription factor|prostate epithelium-specific Ets transcription factor|prostate-derived Ets factor|prostate-specific Ets
ERRFI1	1:8063158-8086368	Air	Ev16	49.1437	17.297	-1.50648	ERBB receptor feedback inhibitor 1	mitogen-inducible gene 6 protein|receptor-associated late transducer
TSC22D3	X:106956448-107020572	Air	Ev16	59.6775	21.0397	-1.50407	TSC22 domain family, member 3	DSIP-immunoreactive leucine zipper protein|DSIP-immunoreactive peptide|TSC-22 related protein|TSC-22-like protein|TSC-22-related protein|TSC22 domain family protein 3|delta sleep inducing peptide, immunoreactor|delta sleep-inducing peptide immunoreactor|glucocorticoid-induced leucine zipper protein
MAFF	22:38507461-38612518	Air	Ev16	30.2534	10.7744	-1.48949	v-maf avian musculoaponeurotic fibrosarcoma oncogene homolog F	transcription factor MafF|v-maf avian musculoaponeurotic fibrosarcoma oncogene family protein F
AKAP12	6:151561133-151679692	Air	Ev16	6.15713	2.28435	-1.43047	A kinase (PRKA) anchor protein 12	A-kinase anchor protein 12|A-kinase anchor protein, 250kDa|AKAP 250|Src-Suppressed C Kinase Substrate|kinase scaffold protein gravin|myasthenia gravis autoantigen gravin
ID3	1:23884408-23886285	Air	Ev16	55.0807	20.7047	-1.41159	inhibitor of DNA binding 3, dominant negative helix-loop-helix protein	DNA-binding protein inhibitor ID-3|ID-like protein inhibitor HLH 1R21|class B basic helix-loop-helix protein 25|helix-loop-helix protein HEIR-1|inhibitor of differentiation 3
KLF9	9:72999502-73029540	Air	Ev16	24.0895	9.65679	-1.31879	Kruppel-like factor 9	BTE-binding protein 1|GC-box-binding protein 1|Krueppel-like factor 9|basic transcription element binding protein 1|basic transcription element-binding protein 1|transcription factor BTEB1
DHRS3	1:12627866-12683134	Air	Ev16	142.384	58.2164	-1.29029	dehydrogenase/reductase (SDR family) member 3	dehydrogenase/reductase member 3|retinal short-chain dehydrogenase/reductase 1|retinol dehydrogenase 17|short chain dehydrogenase/reductase family 16C member 1|short chain dehydrogenase/reductase family 16C, member 1|short-chain dehydrogenase/reductase 1|short-chain dehydrogenase/reductase 3
DDIT4	10:74033677-74035794	Air	Ev16	167.757	70.2959	-1.25486	DNA-damage-inducible transcript 4	DNA damage-inducible transcript 4 protein|HIF-1 responsive protein RTP801|protein regulated in development and DNA damage response 1
F3	1:94994780-95014721	Air	Ev16	271.051	113.678	-1.25361	coagulation factor III (thromboplastin, tissue factor)	tissue factor
KRT13	17:39657230-39662186	Air	Ev16	363.405	158.705	-1.19523	keratin 13, type I	CK-13|cytokeratin 13|cytokeratin-13|keratin, type I cytoskeletal 13|keratin-13
KCNK5	6:39151690-39197462	Air	Ev16	28.6069	12.5563	-1.18795	potassium channel, two pore domain subfamily K, member 5	K2P5.1 potassium channel|TWIK-related acid-sensitive K(+) channel 2|TWIK-related acid-sensitive K+ channel 2|acid-sensitive potassium channel protein TASK-2|potassium channel subfamily K member 5|potassium channel, subfamily K, member 1 (TASK-2)|potassium channel, subfamily, member 5 (KCNK5)
OLFM4	13:53602829-53626196	Air	Ev16	6.80174	23.5251	1.79023	nuclear receptor subfamily 4, group A, member 1	ST-59|TR3 orphan receptor|early response protein NAK1|growth factor-inducible nuclear protein N10|hormone receptor|nerve growth factor IB nuclear receptor variant 1|nuclear hormone receptor NUR/77|nuclear receptor subfamily 4 group A member 1|orphan nuclear receptor HMR|orphan nuclear receptor TR3|steroid receptor TR3|testicular receptor 3
CYP1A1	15:75011806-75020712	Air	Ev16	4.24711	21.8895	2.36569	cytochrome P450, family 1, subfamily A, polypeptide 1	CYPIA1|aryl hydrocarbon hydroxylase|cytochrome P1-450, dioxin-inducible|cytochrome P450 1A1|cytochrome P450 form 6|cytochrome P450, subfamily I (aromatic compound-inducible), polypeptide 1|cytochrome P450-C|cytochrome P450-P1|flavoprotein-linked monooxygenase|xenobiotic monooxygenase
PSAT1	9:80912008-80945009	Air	Ev16	8.25499	32.4608	1.97536	phosphatase and actin regulator 3	protein phosphatase 1, regulatory subunit 123|scaffold-associated PP1-inhibiting protein
GPNMB	7:23275585-23314847	Air	Ev16	35.9975	87.222	1.2768	GRAM domain containing 4	GRAM domain-containing protein 4|death-inducing protein|death-inducing-protein
SMN2	5:69345349-69374349	Air	Ev16	0.971905	0		survival of motor neuron 2, centromeric	component of gems 1|gemin-1|survival motor neuron protein|tudor domain containing 16B
RP11-389K14.3	9:93063182-93195787	Air	Ev16	0.594657	0		phosphoserine aminotransferase 1 pseudogene 1
RP13-314C10.5	X:23785258-23801157	Air	Ev16	0.484839	0		ras homolog family member B	Aplysia RAS-related homolog 6|h6|oncogene RHO H6|ras homolog gene family, member B|rho cDNA clone 6|rho-related GTP-binding protein RhoB
-	8:21456072-21456108	Air	Ev16	2437280	0

## Sheet: Table S5(Ev16_4h)
Symbol	position			FPKM in Air	FPKM in Ev16 4h	folg change log2(Ev16/Air)	description	other_designations
FN1	2:216225162-216300895	Air	Ev16	35.9422	2.64552	-3.76406	fibronectin 1	cold-insoluble globulin|migration-stimulating factor
MMP9	20:44637546-44688789	Air	Ev16	67.5002	7.40562	-3.1882	matrix metallopeptidase 9	macrophage gelatinase|matrix metallopeptidase 9 (gelatinase B, 92kDa gelatinase, 92kDa type IV collagenase)|matrix metalloproteinase 9 (gelatinase B, 92kDa gelatinase, 92kDa type IV collagenase)|type V collagenase
IL8	4:74573248-74610663	Air	Ev16	162.782	24.9001	-2.70872	chemokine (C-X-C motif) ligand 8	T-cell chemotactic factor|alveolar macrophage chemotactic factor I|beta endothelial cell-derived neutrophil activating peptide|beta-thromboglobulin-like protein|emoctakin|granulocyte chemotactic protein 1|interleukin 8|lung giant cell carcinoma-derived chemotactic protein|lymphocyte derived neutrophil activating peptide|monocyte-derived neutrophil chemotactic factor|monocyte-derived neutrophil-ac…
CXCL1	4:74733506-74737731	Air	Ev16	279.28	77.3915	-1.85147	chemokine (C-X-C motif) ligand 1 (melanoma growth stimulating activity, alpha)	C-X-C motif chemokine 1|GRO-alpha(1-73)|GRO1 oncogene (melanoma growth stimulating activity, alpha)|GRO1 oncogene (melanoma growth-stimulating activity)|MGSA alpha|fibroblast secretory protein|growth-regulated alpha protein|melanoma growth stimulatory activity alpha|neutrophil-activating protein 3
CYP1A1	15:75011806-75020712	Air	Ev16	5.2798	27.1897	2.36451	cytochrome P450, family 1, subfamily A, polypeptide 1	CYPIA1|aryl hydrocarbon hydroxylase|cytochrome P1-450, dioxin-inducible|cytochrome P450 1A1|cytochrome P450 form 6|cytochrome P450, subfamily I (aromatic compound-inducible), polypeptide 1|cytochrome P450-C|cytochrome P450-P1|flavoprotein-linked monooxygenase|xenobiotic monooxygenase
CYP26A1	10:94833231-94837647	Air	Ev16	4.2438	37.3651	3.13826	cytochrome P450, family 26, subfamily A, polypeptide 1	P450, retinoic acid-inactivating, 1|cytochrome P450 26A1|cytochrome P450 retinoic acid-inactivating 1|cytochrome P450, subfamily XXVIA, polypeptide 1|cytochrome P450RAI|hP450RAI|retinoic acid 4-hydroxylase|retinoic acid-metabolizing cytochrome
FAM73A	1:78245236-78345364	Air	Ev16	5.0006	479.744	6.58402	family with sequence similarity 73, member A	protein FAM73A
SMN2	5:69345349-69374349	Air	Ev16	1.63704	0		survival of motor neuron 2, centromeric	component of gems 1|gemin-1|tudor domain containing 16B
CSF2	5:131409482-131411859	Air	Ev16	4.85087	0		colony stimulating factor 2 (granulocyte-macrophage)	CSF|granulocyte macrophage-colony stimulating factor|molgramostin|sargramostim
-	8:126814870-126814892	Air	Ev16	360722000	0

## Sheet: Table S6(Ev16_24h)
Symbol	position			FPKM in Air	FPKM in Ev16 24h	folg change log2(Ev16/Air)	description	other_designations
TOP2B	3:25215822-25706430	Air	Ev16	3873.14	54.9324	-6.1397	topoisomerase (DNA) II beta 180kDa
ZNF275	X:152599597-152625568	Air	Ev16	76.9059	2.59634	-4.88854	zinc finger protein 275
OASL	12:121455376-121477045	Air	Ev16	9.80242	1.42072	-2.78652	2'-5'-oligoadenylate synthetase-like	2'-5'-OAS-RP|2'-5'-OAS-related protein|2'-5'-oligoadenylate synthase-like protein|59 kDa 2'-5'-oligoadenylate synthase-like protein|59 kDa 2'-5'-oligoadenylate synthetase-like protein|TR-interacting protein 14|thyroid receptor-interacting protein 14
TOP2A	17:38544767-38574202	Air	Ev16	4.51144	0.793693	-2.50694	topoisomerase (DNA) II alpha 170kDa	DNA gyrase|DNA topoisomerase (ATP-hydrolyzing)|DNA topoisomerase II, 170 kD|DNA topoisomerase II, alpha isozyme
OLFM4	13:53602829-53626196	Air	Ev16	3.115	15.9886	2.35974	olfactomedin 4
AC103702.1,HOXB-AS3	17:46618255-46683776	Air	Ev16	0.398941	0
-	17:19667798-19667822	Air	Ev16	50361900	0
-	4:1751178-1765190	Air	Ev16	0.718287	0
-	Y:7085819-7085844	Air	Ev16	15513700	0

## Sheet: Table S7(Ev0_1h)
Symbol	position			FPKM in Air	FPKM in Ev0 1h	folg change log2(Ev0/Air)	description	other_designations
RPS8	1:45205384-45248072	Air	Ev0	631.326	2289.71	1.85871	ribosomal protein S8	OK/SW-cl.83
U6	1:205527674-205572220	Air	Ev0	2.4079	46.2718	4.26429	hypothetical protein
MIR101-1,MIR3671	1:65520319-65524191	Air	Ev0	3414.92	0.234969	-13.8271	microRNA 101-1	hsa-mir-101-1
ZNF721	4:409774-492945	Air	Ev0	14.4764	82.8138	2.51617	zinc finger protein 721
AC034220.3,MIR3936	5:131520568-131731306	Air	Ev0	1.82445	83.7528	5.5206
-	2:6922679-6922702	Air	Ev0	15460300	0

## Sheet: Table S8(Ev0_4h)
Symbol	position			FPKM in Air	FPKM in Ev0 4h	folg change log2(Ev0/Air)	description	other_designations
CYP1A1	15:75011806-75020712	Air	Ev0	5.2798	33.7337	2.67564	cytochrome P450, family 1, subfamily A, polypeptide 1	CYPIA1|aryl hydrocarbon hydroxylase|cytochrome P1-450, dioxin-inducible|cytochrome P450 1A1|cytochrome P450 form 6|cytochrome P450, subfamily I (aromatic compound-inducible), polypeptide 1|cytochrome P450-C|cytochrome P450-P1|flavoprotein-linked monooxygenase|xenobiotic monooxygenase
AC097467.2	4:156226118-156302498	Air	Ev0	0	0.325621
AL357515.1	6:111289698-111293373	Air	Ev0	33.5474	0.491507	-6.09285
-	8:126814870-126814892	Air	Ev0	360722000	0

## Sheet: Table S9(Ev0_24h)
Symbol	position			FPKM in Air	FPKM in Ev0 24h	folg change log2(Ev0/Air)	description	other_designations
ZNF275	X:152599597-152625568	Air	Ev0	76.9059	2.34499	-5.03544	zinc finger protein 275
TOP2A	17:38544767-38574202	Air	Ev0	4.51144	0.762759	-2.56429	topoisomerase (DNA) II alpha 170kDa	DNA gyrase|DNA topoisomerase (ATP-hydrolyzing)|DNA topoisomerase II, 170 kD|DNA topoisomerase II, alpha isozyme
SERPINA3,SERPINA4,SERPINA5	14:95027427-95093108	Air	Ev0	793.245	177.609	-2.15906	serpin peptidase inhibitor, clade A (alpha-1 antiproteinase, antitrypsin), member 3	cell growth-inhibiting gene 24/25 protein|growth-inhibiting protein 24|growth-inhibiting protein 25|serine (or cysteine) proteinase inhibitor, clade A, member 3|serpin A3
MUC5AC	11:1212758-1222364	Air	Ev0	18.4907	4.98162	-1.89211	mucin 5AC, oligomeric mucus/gel-forming	gastric mucin|lewis B blood group antigen|major airway glycoprotein|mucin 5, subtypes A and C, tracheobronchial/gastric|mucin 5AC, oligomeric mucus/gel-forming pseudogene|mucin-5 subtype AC, tracheobronchial|mucin-5AC|tracheobronchial mucin
CPEB1,RP11-152F13.10,RPS17L	15:83205503-83378666	Air	Ev0	0.649085	11.7998	4.18421	cytoplasmic polyadenylation element binding protein 1	CPE-binding protein 1|cytoplasmic polyadenylation element-binding protein 1
-	Y:7085819-7085844	Air	Ev0	15513700	0
-	17:19667798-19667822	Air	Ev0	50361900	0
