# Supplementary material for: Transcriptome sequencing reveals e-cigarette vapor and mainstream-smoke from tobacco cigarettes activate different gene expression profiles in human bronchial epithelial cells
Source: Sci Rep. 2016 Apr 4;6:23984. doi: 10.1038/srep23984 (PMC4819171; doi:10.1038/srep23984)
Supplement: Supplementary Table S3 [file srep23984-s4.xls]

## Sheet: Table S10(MSS_1h)
Annotation Cluster 1	Enrichment Score: 2.048355173315717
Category	Term	Count	%	PValue	Genes
GOTERM_BP_FAT	GO:0043433~negative regulation of transcription factor activity	3	7.31707	0.00261844	IRAK2, FOXJ1, HMOX1
GOTERM_BP_FAT	GO:0043392~negative regulation of DNA binding	3	7.31707	0.00335141	IRAK2, FOXJ1, HMOX1
GOTERM_BP_FAT	GO:0051100~negative regulation of binding	3	7.31707	0.0044605	IRAK2, FOXJ1, HMOX1
GOTERM_BP_FAT	GO:0051090~regulation of transcription factor activity	3	7.31707	0.0130879	IRAK2, FOXJ1, HMOX1
GOTERM_BP_FAT	GO:0051101~regulation of DNA binding	3	7.31707	0.0177571	IRAK2, FOXJ1, HMOX1
GOTERM_BP_FAT	GO:0044092~negative regulation of molecular function	4	9.7561	0.0183196	IRAK2, FOXJ1, HMOX1, NR4A1
GOTERM_BP_FAT	GO:0051098~regulation of binding	3	7.31707	0.0275233	IRAK2, FOXJ1, HMOX1
Annotation Cluster 2	Enrichment Score: 1.5987690920302882
Category	Term	Count	%	PValue	Genes
GOTERM_CC_FAT	GO:0015630~microtubule cytoskeleton	6	14.6341	0.00130045	CCNB1, HOOK2, SPAG6, AKAP11, CCNA1, DNAI2
SP_PIR_KEYWORDS	microtubule	4	9.7561	0.0105845	TPPP3, HOOK2, SPAG6, DNAI2
GOTERM_CC_FAT	GO:0005856~cytoskeleton	7	17.0732	0.0160756	CCNB1, HOOK2, SPAG6, ANXA1, AKAP11, CCNA1, DNAI2
GOTERM_CC_FAT	GO:0043232~intracellular non-membrane-bounded organelle	9	21.9512	0.0348591	CCNB1, HOOK2, FOSL2, SPAG6, HMOX1, ANXA1, AKAP11, CCNA1, DNAI2
GOTERM_CC_FAT	GO:0043228~non-membrane-bounded organelle	9	21.9512	0.0348591	CCNB1, HOOK2, FOSL2, SPAG6, HMOX1, ANXA1, AKAP11, CCNA1, DNAI2
SP_PIR_KEYWORDS	cytoskeleton	5	12.1951	0.0359605	CCNB1, TPPP3, HOOK2, SPAG6, AKAP11
GOTERM_CC_FAT	GO:0005813~centrosome	3	7.31707	0.0472276	CCNB1, HOOK2, AKAP11
GOTERM_CC_FAT	GO:0044430~cytoskeletal part	5	12.1951	0.0568496	CCNB1, HOOK2, SPAG6, AKAP11, DNAI2
GOTERM_CC_FAT	GO:0005815~microtubule organizing center	3	7.31707	0.0586831	CCNB1, HOOK2, AKAP11
GOTERM_CC_FAT	GO:0005874~microtubule	3	7.31707	0.0675279	HOOK2, SPAG6, DNAI2
Annotation Cluster 3	Enrichment Score: 1.5583218658682525
Category	Term	Count	%	PValue	Genes
GOTERM_BP_FAT	GO:0001666~response to hypoxia	4	9.7561	0.00145572	SOCS3, HMOX1, ARNT2, DDIT4
GOTERM_BP_FAT	GO:0070482~response to oxygen levels	4	9.7561	0.00168479	SOCS3, HMOX1, ARNT2, DDIT4
GOTERM_BP_FAT	GO:0043627~response to estrogen stimulus	3	7.31707	0.0135757	SOCS3, HMOX1, ARNT2
GOTERM_BP_FAT	GO:0043066~negative regulation of apoptosis	4	9.7561	0.021347	SOCS3, HMOX1, ARNT2, ANXA1
GOTERM_BP_FAT	GO:0043069~negative regulation of programmed cell death	4	9.7561	0.0221448	SOCS3, HMOX1, ARNT2, ANXA1
GOTERM_BP_FAT	GO:0060548~negative regulation of cell death	4	9.7561	0.0223063	SOCS3, HMOX1, ARNT2, ANXA1
GOTERM_BP_FAT	GO:0048545~response to steroid hormone stimulus	3	7.31707	0.0417056	SOCS3, HMOX1, ARNT2
GOTERM_BP_FAT	GO:0042981~regulation of apoptosis	5	12.1951	0.0444705	SOCS3, HMOX1, ARNT2, ANXA1, NR4A1
GOTERM_BP_FAT	GO:0043067~regulation of programmed cell death	5	12.1951	0.0458541	SOCS3, HMOX1, ARNT2, ANXA1, NR4A1
GOTERM_BP_FAT	GO:0010941~regulation of cell death	5	12.1951	0.0463793	SOCS3, HMOX1, ARNT2, ANXA1, NR4A1
GOTERM_BP_FAT	GO:0006916~anti-apoptosis	3	7.31707	0.047346	SOCS3, HMOX1, ANXA1
GOTERM_BP_FAT	GO:0010033~response to organic substance	4	9.7561	0.121195	IRAK2, SOCS3, HMOX1, ARNT2
GOTERM_BP_FAT	GO:0009725~response to hormone stimulus	3	7.31707	0.127965	SOCS3, HMOX1, ARNT2
GOTERM_BP_FAT	GO:0009719~response to endogenous stimulus	3	7.31707	0.150053	SOCS3, HMOX1, ARNT2
Annotation Cluster 4	Enrichment Score: 1.4987464876573695
Category	Term	Count	%	PValue	Genes
GOTERM_CC_FAT	GO:0015630~microtubule cytoskeleton	6	14.6341	0.00130045	CCNB1, HOOK2, SPAG6, AKAP11, CCNA1, DNAI2
GOTERM_BP_FAT	GO:0007276~gamete generation	4	9.7561	0.0283727	CCNB1, SPAG6, FOXJ1, CCNA1
GOTERM_BP_FAT	GO:0019953~sexual reproduction	4	9.7561	0.0413129	CCNB1, SPAG6, FOXJ1, CCNA1
GOTERM_BP_FAT	GO:0048609~reproductive process in a multicellular organism	4	9.7561	0.0481306	CCNB1, SPAG6, FOXJ1, CCNA1
GOTERM_BP_FAT	GO:0032504~multicellular organism reproduction	4	9.7561	0.0481306	CCNB1, SPAG6, FOXJ1, CCNA1
GOTERM_BP_FAT	GO:0007283~spermatogenesis	3	7.31707	0.0955928	SPAG6, FOXJ1, CCNA1
GOTERM_BP_FAT	GO:0048232~male gamete generation	3	7.31707	0.0955928	SPAG6, FOXJ1, CCNA1
Annotation Cluster 5	Enrichment Score: 1.3624236975652781
Category	Term	Count	%	PValue	Genes
GOTERM_CC_FAT	GO:0005856~cytoskeleton	7	17.0732	0.0160756	CCNB1, HOOK2, SPAG6, ANXA1, AKAP11, CCNA1, DNAI2
GOTERM_CC_FAT	GO:0005929~cilium	3	7.31707	0.017052	SPAG6, ANXA1, DNAI2
GOTERM_CC_FAT	GO:0042995~cell projection	3	7.31707	0.298392	SPAG6, ANXA1, DNAI2
Annotation Cluster 6	Enrichment Score: 1.0911480009547085
Category	Term	Count	%	PValue	Genes
GOTERM_BP_FAT	GO:0006357~regulation of transcription from RNA polymerase II promoter	7	17.0732	0.0010834	FOSL2, FOXJ1, HMOX1, ARNT2, NR4A1, FOSB, SIK1
GOTERM_BP_FAT	GO:0042981~regulation of apoptosis	5	12.1951	0.0444705	SOCS3, HMOX1, ARNT2, ANXA1, NR4A1
GOTERM_BP_FAT	GO:0043067~regulation of programmed cell death	5	12.1951	0.0458541	SOCS3, HMOX1, ARNT2, ANXA1, NR4A1
GOTERM_BP_FAT	GO:0010941~regulation of cell death	5	12.1951	0.0463793	SOCS3, HMOX1, ARNT2, ANXA1, NR4A1
GOTERM_CC_FAT	GO:0031981~nuclear lumen	6	14.6341	0.0679009	CCNB1, FOSL2, HMOX1, ARNT2, NR4A1, PRKAA2
GOTERM_BP_FAT	GO:0006355~regulation of transcription, DNA-dependent	7	17.0732	0.0708244	FOSL2, FOXJ1, HMOX1, ARNT2, NR4A1, FOSB, SIK1
GOTERM_BP_FAT	GO:0051252~regulation of RNA metabolic process	7	17.0732	0.0773526	FOSL2, FOXJ1, HMOX1, ARNT2, NR4A1, FOSB, SIK1
GOTERM_BP_FAT	GO:0031328~positive regulation of cellular biosynthetic process	4	9.7561	0.108061	HMOX1, ARNT2, NR4A1, HBB
GOTERM_BP_FAT	GO:0009891~positive regulation of biosynthetic process	4	9.7561	0.111648	HMOX1, ARNT2, NR4A1, HBB
GOTERM_CC_FAT	GO:0070013~intracellular organelle lumen	6	14.6341	0.134788	CCNB1, FOSL2, HMOX1, ARNT2, NR4A1, PRKAA2
GOTERM_CC_FAT	GO:0043233~organelle lumen	6	14.6341	0.14482	CCNB1, FOSL2, HMOX1, ARNT2, NR4A1, PRKAA2
GOTERM_CC_FAT	GO:0031974~membrane-enclosed lumen	6	14.6341	0.153916	CCNB1, FOSL2, HMOX1, ARNT2, NR4A1, PRKAA2
GOTERM_CC_FAT	GO:0005654~nucleoplasm	4	9.7561	0.156034	CCNB1, ARNT2, NR4A1, PRKAA2
GOTERM_BP_FAT	GO:0010604~positive regulation of macromolecule metabolic process	4	9.7561	0.175741	CCNB1, HMOX1, ARNT2, NR4A1
GOTERM_BP_FAT	GO:0051173~positive regulation of nitrogen compound metabolic process	3	7.31707	0.299915	ARNT2, NR4A1, HBB
GOTERM_BP_FAT	GO:0010557~positive regulation of macromolecule biosynthetic process	3	7.31707	0.306311	HMOX1, ARNT2, NR4A1
Annotation Cluster 7	Enrichment Score: 1.04879122403352
Category	Term	Count	%	PValue	Genes
GOTERM_MF_FAT	GO:0020037~heme binding	3	7.31707	0.0191807	HMOX1, CYP26A1, HBB
GOTERM_MF_FAT	GO:0046906~tetrapyrrole binding	3	7.31707	0.0216265	HMOX1, CYP26A1, HBB
SP_PIR_KEYWORDS	heme	3	7.31707	0.023806	HMOX1, CYP26A1, HBB
GOTERM_MF_FAT	GO:0005506~iron ion binding	3	7.31707	0.10245	HMOX1, CYP26A1, HBB
SP_PIR_KEYWORDS	iron	3	7.31707	0.108683	HMOX1, CYP26A1, HBB
SP_PIR_KEYWORDS	metal-binding	7	17.0732	0.545655	HMOX1, ZMYND10, NR4A1, CYP26A1, PRKAA2, SIK1, HBB
GOTERM_MF_FAT	GO:0046914~transition metal ion binding	5	12.1951	0.759163	HMOX1, ZMYND10, NR4A1, CYP26A1, HBB
Annotation Cluster 8	Enrichment Score: 0.9285427164045917
Category	Term	Count	%	PValue	Genes
GOTERM_CC_FAT	GO:0005829~cytosol	6	14.6341	0.0498121	CCNB1, HMOX1, PRKAA2, SIK1, CCNA1, HBB
GOTERM_BP_FAT	GO:0007049~cell cycle	4	9.7561	0.14238	CCNB1, ANXA1, SIK1, CCNA1
SP_PIR_KEYWORDS	cell cycle	3	7.31707	0.230988	CCNB1, SIK1, CCNA1
Annotation Cluster 9	Enrichment Score: 0.9195455436431156
Category	Term	Count	%	PValue	Genes
GOTERM_BP_FAT	GO:0009611~response to wounding	4	9.7561	0.0592115	CCNB1, IRAK2, HMOX1, ANXA1
GOTERM_BP_FAT	GO:0006954~inflammatory response	3	7.31707	0.104645	IRAK2, HMOX1, ANXA1
GOTERM_BP_FAT	GO:0006952~defense response	3	7.31707	0.281345	IRAK2, HMOX1, ANXA1
Annotation Cluster 10	Enrichment Score: 0.8333289962879151
Category	Term	Count	%	PValue	Genes
GOTERM_BP_FAT	GO:0006357~regulation of transcription from RNA polymerase II promoter	7	17.0732	0.0010834	FOSL2, FOXJ1, HMOX1, ARNT2, NR4A1, FOSB, SIK1
GOTERM_MF_FAT	GO:0046983~protein dimerization activity	5	12.1951	0.0141394	IRAK2, FOSL2, ARNT2, NR4A1, FOSB
UP_SEQ_FEATURE	DNA-binding region:Basic motif	3	7.31707	0.0406749	FOSL2, ARNT2, FOSB
GOTERM_BP_FAT	GO:0042127~regulation of cell proliferation	5	12.1951	0.0416122	FOSL2, FOXJ1, HMOX1, ARNT2, ANXA1
GOTERM_BP_FAT	GO:0006355~regulation of transcription, DNA-dependent	7	17.0732	0.0708244	FOSL2, FOXJ1, HMOX1, ARNT2, NR4A1, FOSB, SIK1
GOTERM_BP_FAT	GO:0000122~negative regulation of transcription from RNA polymerase II promoter	3	7.31707	0.0743554	FOXJ1, FOSB, SIK1
GOTERM_BP_FAT	GO:0051252~regulation of RNA metabolic process	7	17.0732	0.0773526	FOSL2, FOXJ1, HMOX1, ARNT2, NR4A1, FOSB, SIK1
GOTERM_MF_FAT	GO:0003700~transcription factor activity	5	12.1951	0.0893706	FOSL2, FOXJ1, ARNT2, NR4A1, FOSB
GOTERM_MF_FAT	GO:0043565~sequence-specific DNA binding	4	9.7561	0.0900364	FOSL2, FOXJ1, NR4A1, FOSB
GOTERM_MF_FAT	GO:0030528~transcription regulator activity	6	14.6341	0.121224	FOSL2, FOXJ1, ARNT2, NR4A1, FOSB, SIK1
GOTERM_BP_FAT	GO:0045892~negative regulation of transcription, DNA-dependent	3	7.31707	0.121736	FOXJ1, FOSB, SIK1
GOTERM_BP_FAT	GO:0051253~negative regulation of RNA metabolic process	3	7.31707	0.125123	FOXJ1, FOSB, SIK1
GOTERM_BP_FAT	GO:0045449~regulation of transcription	8	19.5122	0.136684	IRAK2, FOSL2, FOXJ1, HMOX1, ARNT2, NR4A1, FOSB, SIK1
GOTERM_BP_FAT	GO:0016481~negative regulation of transcription	3	7.31707	0.182682	FOXJ1, FOSB, SIK1
GOTERM_BP_FAT	GO:0010629~negative regulation of gene expression	3	7.31707	0.210681	FOXJ1, FOSB, SIK1
GOTERM_BP_FAT	GO:0045934~negative regulation of nucleobase, nucleoside, nucleotide and nucleic acid metabolic process	3	7.31707	0.215715	FOXJ1, FOSB, SIK1
GOTERM_BP_FAT	GO:0051172~negative regulation of nitrogen compound metabolic process	3	7.31707	0.220131	FOXJ1, FOSB, SIK1
GOTERM_BP_FAT	GO:0010558~negative regulation of macromolecule biosynthetic process	3	7.31707	0.237883	FOXJ1, FOSB, SIK1
GOTERM_BP_FAT	GO:0031327~negative regulation of cellular biosynthetic process	3	7.31707	0.246802	FOXJ1, FOSB, SIK1
GOTERM_BP_FAT	GO:0009890~negative regulation of biosynthetic process	3	7.31707	0.254463	FOXJ1, FOSB, SIK1
GOTERM_BP_FAT	GO:0010605~negative regulation of macromolecule metabolic process	3	7.31707	0.357118	FOXJ1, FOSB, SIK1
SP_PIR_KEYWORDS	dna-binding	5	12.1951	0.511343	FOSL2, FOXJ1, ARNT2, NR4A1, FOSB
GOTERM_MF_FAT	GO:0003677~DNA binding	5	12.1951	0.612876	FOSL2, FOXJ1, ARNT2, NR4A1, FOSB
SP_PIR_KEYWORDS	nucleus	9	21.9512	0.634032	CCNB1, FOSL2, FOXJ1, ARNT2, ANXA1, NR4A1, FOSB, SIK1, CCNA1
GOTERM_BP_FAT	GO:0006350~transcription	3	7.31707	0.892439	FOXJ1, ARNT2, NR4A1
SP_PIR_KEYWORDS	transcription regulation	3	7.31707	0.920497	FOXJ1, ARNT2, NR4A1
SP_PIR_KEYWORDS	Transcription	3	7.31707	0.926569	FOXJ1, ARNT2, NR4A1
Annotation Cluster 11	Enrichment Score: 0.38390851236923296
Category	Term	Count	%	PValue	Genes
GOTERM_MF_FAT	GO:0046872~metal ion binding	10	24.3902	0.294386	HMOX1, ZMYND10, CAPSL, ANXA1, NR4A1, CDHR4, CYP26A1, PRKAA2, SIK1, HBB
GOTERM_MF_FAT	GO:0043169~cation binding	10	24.3902	0.305391	HMOX1, ZMYND10, CAPSL, ANXA1, NR4A1, CDHR4, CYP26A1, PRKAA2, SIK1, HBB
GOTERM_MF_FAT	GO:0043167~ion binding	10	24.3902	0.323171	HMOX1, ZMYND10, CAPSL, ANXA1, NR4A1, CDHR4, CYP26A1, PRKAA2, SIK1, HBB
SP_PIR_KEYWORDS	metal-binding	7	17.0732	0.545655	HMOX1, ZMYND10, NR4A1, CYP26A1, PRKAA2, SIK1, HBB
GOTERM_MF_FAT	GO:0046914~transition metal ion binding	5	12.1951	0.759163	HMOX1, ZMYND10, NR4A1, CYP26A1, HBB
Annotation Cluster 12	Enrichment Score: 0.370982347512131
Category	Term	Count	%	PValue	Genes
INTERPRO	IPR008271:Serine/threonine protein kinase, active site	3	7.31707	0.132939	IRAK2, PRKAA2, SIK1
INTERPRO	IPR017442:Serine/threonine protein kinase-related	3	7.31707	0.13599	IRAK2, PRKAA2, SIK1
GOTERM_MF_FAT	GO:0004674~protein serine/threonine kinase activity	3	7.31707	0.175965	IRAK2, PRKAA2, SIK1
INTERPRO	IPR017441:Protein kinase, ATP binding site	3	7.31707	0.197183	IRAK2, PRKAA2, SIK1
INTERPRO	IPR000719:Protein kinase, core	3	7.31707	0.211052	IRAK2, PRKAA2, SIK1
UP_SEQ_FEATURE	domain:Protein kinase	3	7.31707	0.239048	IRAK2, PRKAA2, SIK1
GOTERM_MF_FAT	GO:0004672~protein kinase activity	3	7.31707	0.291875	IRAK2, PRKAA2, SIK1
GOTERM_BP_FAT	GO:0006468~protein amino acid phosphorylation	3	7.31707	0.314615	IRAK2, PRKAA2, SIK1
GOTERM_BP_FAT	GO:0016310~phosphorylation	3	7.31707	0.398223	IRAK2, PRKAA2, SIK1
GOTERM_BP_FAT	GO:0006793~phosphorus metabolic process	3	7.31707	0.500309	IRAK2, PRKAA2, SIK1
GOTERM_BP_FAT	GO:0006796~phosphate metabolic process	3	7.31707	0.500309	IRAK2, PRKAA2, SIK1
GOTERM_MF_FAT	GO:0032555~purine ribonucleotide binding	4	9.7561	0.650752	IRAK2, PRKAA2, SIK1, ARL5B
GOTERM_MF_FAT	GO:0032553~ribonucleotide binding	4	9.7561	0.650752	IRAK2, PRKAA2, SIK1, ARL5B
GOTERM_MF_FAT	GO:0017076~purine nucleotide binding	4	9.7561	0.681638	IRAK2, PRKAA2, SIK1, ARL5B
GOTERM_MF_FAT	GO:0005524~ATP binding	3	7.31707	0.754509	IRAK2, PRKAA2, SIK1
GOTERM_MF_FAT	GO:0032559~adenyl ribonucleotide binding	3	7.31707	0.761449	IRAK2, PRKAA2, SIK1
GOTERM_MF_FAT	GO:0000166~nucleotide binding	4	9.7561	0.786127	IRAK2, PRKAA2, SIK1, ARL5B
GOTERM_MF_FAT	GO:0030554~adenyl nucleotide binding	3	7.31707	0.787635	IRAK2, PRKAA2, SIK1
GOTERM_MF_FAT	GO:0001883~purine nucleoside binding	3	7.31707	0.795014	IRAK2, PRKAA2, SIK1
GOTERM_MF_FAT	GO:0001882~nucleoside binding	3	7.31707	0.798324	IRAK2, PRKAA2, SIK1
SP_PIR_KEYWORDS	nucleotide-binding	3	7.31707	0.85783	PRKAA2, SIK1, ARL5B
Annotation Cluster 13	Enrichment Score: 0.008515644524297898
Category	Term	Count	%	PValue	Genes
SP_PIR_KEYWORDS	signal	4	9.7561	0.966787	RTBDN, OLFM4, C1ORF204, VSIG8, CDHR4
UP_SEQ_FEATURE	signal peptide	4	9.7561	0.967963	RTBDN, OLFM4, C1ORF204, VSIG8, CDHR4
UP_SEQ_FEATURE	disulfide bond	3	7.31707	0.982462	RTBDN, OLFM4, C1ORF204, VSIG8
SP_PIR_KEYWORDS	glycoprotein	5	12.1951	0.98252	RTBDN, OLFM4, ANXA1, CDHR4, HBB
SP_PIR_KEYWORDS	disulfide bond	3	7.31707	0.985225	RTBDN, OLFM4, C1ORF204, VSIG8
UP_SEQ_FEATURE	glycosylation site:N-linked (GlcNAc...)	3	7.31707	0.998905	RTBDN, OLFM4, CDHR4

## Sheet: Table S11(MSS_4h)
Annotation Cluster 1	Enrichment Score: 2.576953890413113
Category	Term	Count	%	PValue	Genes
GOTERM_BP_FAT	GO:0008202~steroid metabolic process	7	14	5.15963e-05	CYP1B1, CYP1A1, ADM, HMGCR, AKR1B10, INSIG1, HMGCS1
GOTERM_BP_FAT	GO:0008299~isoprenoid biosynthetic process	3	6	0.00197892	CYP1A1, HMGCR, HMGCS1
GOTERM_BP_FAT	GO:0008610~lipid biosynthetic process	6	12	0.0042024	CYP1A1, ADM, HMGCR, MLYCD, AGPAT9, HMGCS1
GOTERM_BP_FAT	GO:0006720~isoprenoid metabolic process	3	6	0.00936679	CYP1A1, HMGCR, HMGCS1
GOTERM_BP_FAT	GO:0006694~steroid biosynthetic process	3	6	0.0324411	ADM, HMGCR, HMGCS1
Annotation Cluster 2	Enrichment Score: 2.3554055419386577
Category	Term	Count	%	PValue	Genes
GOTERM_BP_FAT	GO:0008202~steroid metabolic process	7	14	5.15963e-05	CYP1B1, CYP1A1, ADM, HMGCR, AKR1B10, INSIG1, HMGCS1
GOTERM_BP_FAT	GO:0008203~cholesterol metabolic process	3	6	0.0374885	HMGCR, INSIG1, HMGCS1
GOTERM_BP_FAT	GO:0016125~sterol metabolic process	3	6	0.0443882	HMGCR, INSIG1, HMGCS1
Annotation Cluster 3	Enrichment Score: 2.1084924087784045
Category	Term	Count	%	PValue	Genes
GOTERM_BP_FAT	GO:0008202~steroid metabolic process	7	14	5.15963e-05	CYP1B1, CYP1A1, ADM, HMGCR, AKR1B10, INSIG1, HMGCS1
GOTERM_BP_FAT	GO:0034754~cellular hormone metabolic process	3	6	0.0164162	CYP1B1, CYP1A1, ADM
GOTERM_BP_FAT	GO:0042445~hormone metabolic process	3	6	0.0484101	CYP1B1, CYP1A1, ADM
GOTERM_BP_FAT	GO:0010817~regulation of hormone levels	3	6	0.0897847	CYP1B1, CYP1A1, ADM
Annotation Cluster 4	Enrichment Score: 1.8490577540089792
Category	Term	Count	%	PValue	Genes
GOTERM_BP_FAT	GO:0010033~response to organic substance	11	22	0.000101232	CYP1B1, CYP1A1, ADM, HMOX1, MAP1B, HMGCS1, PMAIP1, HDAC9, FOSL1, PPP1R15A, MYC
GOTERM_BP_FAT	GO:0009991~response to extracellular stimulus	6	12	0.000781993	CYP1A1, STC2, ADM, HMOX1, MAP1B, FOSL1
GOTERM_BP_FAT	GO:0031667~response to nutrient levels	5	10	0.0040769	CYP1A1, STC2, ADM, HMOX1, MAP1B
GOTERM_CC_FAT	GO:0000267~cell fraction	10	20	0.00537952	CYP1B1, CYP1A1, ADM, HMGCR, HMOX1, MAP1B, HMGCS1, RASD1, FOSL1, DUSP6
GOTERM_BP_FAT	GO:0009611~response to wounding	7	14	0.00781693	CYP1A1, ADM, HMOX1, MAP1B, SPRR3, HBEGF, HDAC9
GOTERM_BP_FAT	GO:0009719~response to endogenous stimulus	6	12	0.0107191	ADM, HMOX1, MAP1B, HMGCS1, HDAC9, FOSL1
GOTERM_BP_FAT	GO:0007584~response to nutrient	4	8	0.0112106	CYP1A1, STC2, HMOX1, MAP1B
GOTERM_BP_FAT	GO:0048545~response to steroid hormone stimulus	4	8	0.0258195	ADM, HMOX1, MAP1B, FOSL1
GOTERM_BP_FAT	GO:0010035~response to inorganic substance	4	8	0.030539	CYP1A1, HMOX1, MAP1B, FOSL1
GOTERM_BP_FAT	GO:0009725~response to hormone stimulus	5	10	0.0331587	ADM, HMOX1, MAP1B, HDAC9, FOSL1
GOTERM_BP_FAT	GO:0042493~response to drug	4	8	0.0348653	CYP1A1, MAP1B, HMGCS1, FOSL1
GOTERM_BP_FAT	GO:0033554~cellular response to stress	6	12	0.0388344	ADM, HMOX1, INSIG1, MAP1B, SFN, PPP1R15A
GOTERM_BP_FAT	GO:0001666~response to hypoxia	3	6	0.0731588	CYP1A1, ADM, HMOX1
GOTERM_BP_FAT	GO:0070482~response to oxygen levels	3	6	0.0798731	CYP1A1, ADM, HMOX1
GOTERM_BP_FAT	GO:0044057~regulation of system process	4	8	0.083044	ADM, HMOX1, MAP1B, HBEGF
GOTERM_BP_FAT	GO:0043434~response to peptide hormone stimulus	3	6	0.092827	ADM, MAP1B, HDAC9
Annotation Cluster 5	Enrichment Score: 1.5756876603620766
Category	Term	Count	%	PValue	Genes
GOTERM_CC_FAT	GO:0044421~extracellular region part	12	24	0.000123316	LIF, OLFM4, ADM, SERPINB5, HMOX1, RPTN, HBEGF, ADAMTS1, SFN, GDF15, TNFSF18, FGFBP1
GOTERM_CC_FAT	GO:0005615~extracellular space	10	20	0.00021122	LIF, OLFM4, ADM, SERPINB5, HMOX1, HBEGF, SFN, GDF15, TNFSF18, FGFBP1
GOTERM_MF_FAT	GO:0008083~growth factor activity	5	10	0.00161408	LIF, DKK1, HBEGF, OSGIN1, GDF15
SP_PIR_KEYWORDS	Secreted	12	24	0.00296145	LIF, OLFM4, DKK1, STC2, ADM, SERPINB5, RPTN, HBEGF, ADAMTS1, SFN, GDF15, FGFBP1
GOTERM_CC_FAT	GO:0005576~extracellular region	14	28	0.00641076	OLFM4, STC2, SFN, TNFSF18, LIF, DKK1, ADM, SERPINB5, HMOX1, RPTN, HBEGF, ADAMTS1, GDF15, FGFBP1
SP_PIR_KEYWORDS	disulfide bond	15	30	0.0121725	OLFM4, STC2, HS3ST2, SLC7A5, SLC7A11, LIF, DKK1, ADM, TXN, HBEGF, TXNRD1, ADAMTS1, GDF15, FGFBP1, SRXN1
SP_PIR_KEYWORDS	growth factor	3	6	0.0439648	LIF, HBEGF, GDF15
UP_SEQ_FEATURE	disulfide bond	12	24	0.0977012	LIF, OLFM4, DKK1, ADM, HS3ST2, TXN, HBEGF, TXNRD1, ADAMTS1, GDF15, FGFBP1, SRXN1
SP_PIR_KEYWORDS	glycoprotein	16	32	0.11709	IER3, OLFM4, STC2, HMGCR, HS3ST2, SLC7A5, TNFSF18, SLC7A11, LIF, DKK1, SERPINB5, HBEGF, ADAMTS1, GDF15, FGFBP1, MYC
GOTERM_BP_FAT	GO:0007167~enzyme linked receptor protein signaling pathway	3	6	0.315425	LIF, HBEGF, GDF15
UP_SEQ_FEATURE	glycosylation site:N-linked (GlcNAc...)	13	26	0.364315	IER3, OLFM4, STC2, HMGCR, HS3ST2, TNFSF18, SLC7A5, SLC7A11, LIF, DKK1, SERPINB5, ADAMTS1, GDF15
GOTERM_BP_FAT	GO:0007166~cell surface receptor linked signal transduction	8	16	0.423461	LIF, DKK1, STC2, ADM, HBEGF, ADAMTS1, GDF15, RASD1
SP_PIR_KEYWORDS	signal	9	18	0.601621	LIF, OLFM4, DKK1, STC2, ADM, HBEGF, ADAMTS1, GDF15, FGFBP1
UP_SEQ_FEATURE	signal peptide	9	18	0.609342	LIF, OLFM4, DKK1, STC2, ADM, HBEGF, ADAMTS1, GDF15, FGFBP1
Annotation Cluster 6	Enrichment Score: 1.5492613719359334
Category	Term	Count	%	PValue	Genes
GOTERM_BP_FAT	GO:0030307~positive regulation of cell growth	3	6	0.0085611	MAP1B, HBEGF, SFN
GOTERM_BP_FAT	GO:0045793~positive regulation of cell size	3	6	0.0110753	MAP1B, HBEGF, SFN
GOTERM_BP_FAT	GO:0001558~regulation of cell growth	4	8	0.0265178	MAP1B, HBEGF, OSGIN1, SFN
GOTERM_BP_FAT	GO:0045927~positive regulation of growth	3	6	0.0290163	MAP1B, HBEGF, SFN
GOTERM_BP_FAT	GO:0008361~regulation of cell size	4	8	0.0309197	MAP1B, HBEGF, OSGIN1, SFN
GOTERM_BP_FAT	GO:0032535~regulation of cellular component size	4	8	0.0609489	MAP1B, HBEGF, OSGIN1, SFN
GOTERM_BP_FAT	GO:0040008~regulation of growth	4	8	0.103969	MAP1B, HBEGF, OSGIN1, SFN
Annotation Cluster 7	Enrichment Score: 1.4591964428483608
Category	Term	Count	%	PValue	Genes
GOTERM_BP_FAT	GO:0006469~negative regulation of protein kinase activity	4	8	0.00299988	HMGCR, TRIB3, SFN, DUSP6
GOTERM_BP_FAT	GO:0033673~negative regulation of kinase activity	4	8	0.00330195	HMGCR, TRIB3, SFN, DUSP6
GOTERM_BP_FAT	GO:0051348~negative regulation of transferase activity	4	8	0.00396057	HMGCR, TRIB3, SFN, DUSP6
GOTERM_BP_FAT	GO:0044092~negative regulation of molecular function	5	10	0.0245675	HMGCR, HMOX1, TRIB3, SFN, DUSP6
GOTERM_BP_FAT	GO:0043086~negative regulation of catalytic activity	4	8	0.0642263	HMGCR, TRIB3, SFN, DUSP6
GOTERM_BP_FAT	GO:0042325~regulation of phosphorylation	5	10	0.0683992	LIF, HMGCR, TRIB3, SFN, DUSP6
GOTERM_BP_FAT	GO:0051174~regulation of phosphorus metabolic process	5	10	0.0767754	LIF, HMGCR, TRIB3, SFN, DUSP6
GOTERM_BP_FAT	GO:0019220~regulation of phosphate metabolic process	5	10	0.0767754	LIF, HMGCR, TRIB3, SFN, DUSP6
GOTERM_BP_FAT	GO:0043405~regulation of MAP kinase activity	3	6	0.0798731	HMGCR, TRIB3, DUSP6
GOTERM_BP_FAT	GO:0045859~regulation of protein kinase activity	4	8	0.106722	HMGCR, TRIB3, SFN, DUSP6
GOTERM_BP_FAT	GO:0043549~regulation of kinase activity	4	8	0.115153	HMGCR, TRIB3, SFN, DUSP6
GOTERM_BP_FAT	GO:0051338~regulation of transferase activity	4	8	0.126041	HMGCR, TRIB3, SFN, DUSP6
Annotation Cluster 8	Enrichment Score: 1.3381497041895596
Category	Term	Count	%	PValue	Genes
GOTERM_BP_FAT	GO:0001836~release of cytochrome c from mitochondria	3	6	0.00218261	SFN, PMAIP1, MYC
GOTERM_BP_FAT	GO:0008637~apoptotic mitochondrial changes	3	6	0.00473196	SFN, PMAIP1, MYC
GOTERM_BP_FAT	GO:0008629~induction of apoptosis by intracellular signals	3	6	0.0138745	HMOX1, SFN, MYC
GOTERM_BP_FAT	GO:0043281~regulation of caspase activity	3	6	0.0283499	SFN, PMAIP1, MYC
GOTERM_BP_FAT	GO:0052548~regulation of endopeptidase activity	3	6	0.0303677	SFN, PMAIP1, MYC
GOTERM_BP_FAT	GO:0008219~cell death	7	14	0.0307433	IER3, HMOX1, TRIB3, SFN, PMAIP1, PPP1R15A, MYC
GOTERM_BP_FAT	GO:0016265~death	7	14	0.0316594	IER3, HMOX1, TRIB3, SFN, PMAIP1, PPP1R15A, MYC
GOTERM_BP_FAT	GO:0052547~regulation of peptidase activity	3	6	0.0331444	SFN, PMAIP1, MYC
GOTERM_BP_FAT	GO:0006915~apoptosis	6	12	0.0484766	IER3, TRIB3, SFN, PMAIP1, PPP1R15A, MYC
GOTERM_BP_FAT	GO:0042981~regulation of apoptosis	7	14	0.0488292	IER3, HMOX1, SFN, PMAIP1, TNFSF18, FOSL1, MYC
GOTERM_BP_FAT	GO:0043067~regulation of programmed cell death	7	14	0.0508142	IER3, HMOX1, SFN, PMAIP1, TNFSF18, FOSL1, MYC
GOTERM_BP_FAT	GO:0012501~programmed cell death	6	12	0.0510929	IER3, TRIB3, SFN, PMAIP1, PPP1R15A, MYC
GOTERM_BP_FAT	GO:0010941~regulation of cell death	7	14	0.0515715	IER3, HMOX1, SFN, PMAIP1, TNFSF18, FOSL1, MYC
GOTERM_BP_FAT	GO:0043065~positive regulation of apoptosis	5	10	0.0539373	HMOX1, SFN, PMAIP1, FOSL1, MYC
GOTERM_BP_FAT	GO:0043068~positive regulation of programmed cell death	5	10	0.0550711	HMOX1, SFN, PMAIP1, FOSL1, MYC
GOTERM_BP_FAT	GO:0010942~positive regulation of cell death	5	10	0.0558342	HMOX1, SFN, PMAIP1, FOSL1, MYC
GOTERM_BP_FAT	GO:0007005~mitochondrion organization	3	6	0.0769721	SFN, PMAIP1, MYC
GOTERM_BP_FAT	GO:0006917~induction of apoptosis	4	8	0.09001	HMOX1, SFN, PMAIP1, MYC
GOTERM_BP_FAT	GO:0012502~induction of programmed cell death	4	8	0.0906553	HMOX1, SFN, PMAIP1, MYC
SP_PIR_KEYWORDS	Apoptosis	3	6	0.253273	TRIB3, PMAIP1, PPP1R15A
GOTERM_BP_FAT	GO:0051336~regulation of hydrolase activity	3	6	0.309258	SFN, PMAIP1, MYC
GOTERM_BP_FAT	GO:0006974~response to DNA damage stimulus	3	6	0.353378	HMOX1, SFN, PPP1R15A
Annotation Cluster 9	Enrichment Score: 1.299673938610303
Category	Term	Count	%	PValue	Genes
SP_PIR_KEYWORDS	oxidoreductase	7	14	0.00291562	CYP1B1, CYP1A1, HMGCR, HMOX1, AKR1B10, TXNRD1, SRXN1
GOTERM_BP_FAT	GO:0055114~oxidation reduction	8	16	0.00481663	CYP1B1, CYP1A1, HMGCR, HMOX1, AKR1B10, TXN, TXNRD1, SRXN1
GOTERM_CC_FAT	GO:0005792~microsome	5	10	0.00624074	CYP1B1, CYP1A1, HMGCR, HMOX1, FOSL1
GOTERM_CC_FAT	GO:0042598~vesicular fraction	5	10	0.0069075	CYP1B1, CYP1A1, HMGCR, HMOX1, FOSL1
SP_PIR_KEYWORDS	endoplasmic reticulum	7	14	0.00915452	CYP1B1, CYP1A1, HMGCR, HMOX1, INSIG1, AGPAT9, PPP1R15A
UP_SEQ_FEATURE	metal ion-binding site:Iron (heme axial ligand)	3	6	0.0261763	CYP1B1, CYP1A1, HMOX1
GOTERM_BP_FAT	GO:0051186~cofactor metabolic process	4	8	0.0268707	CYP1A1, HMGCR, MLYCD, HMOX1
SP_PIR_KEYWORDS	microsome	3	6	0.0299045	CYP1B1, CYP1A1, HMOX1
GOTERM_BP_FAT	GO:0010035~response to inorganic substance	4	8	0.030539	CYP1A1, HMOX1, MAP1B, FOSL1
SP_PIR_KEYWORDS	heme	3	6	0.038088	CYP1B1, CYP1A1, HMOX1
GOTERM_MF_FAT	GO:0020037~heme binding	3	6	0.0558042	CYP1B1, CYP1A1, HMOX1
SP_PIR_KEYWORDS	nadp	3	6	0.0599893	HMGCR, AKR1B10, TXNRD1
GOTERM_BP_FAT	GO:0014070~response to organic cyclic substance	3	6	0.0612243	CYP1A1, HMOX1, FOSL1
GOTERM_MF_FAT	GO:0046906~tetrapyrrole binding	3	6	0.0624752	CYP1B1, CYP1A1, HMOX1
GOTERM_CC_FAT	GO:0005783~endoplasmic reticulum	7	14	0.0760915	CYP1B1, CYP1A1, HMGCR, HMOX1, INSIG1, AGPAT9, PPP1R15A
GOTERM_MF_FAT	GO:0009055~electron carrier activity	3	6	0.153986	CYP1B1, CYP1A1, TXNRD1
SP_PIR_KEYWORDS	iron	3	6	0.164038	CYP1B1, CYP1A1, HMOX1
GOTERM_CC_FAT	GO:0005624~membrane fraction	5	10	0.245597	CYP1B1, CYP1A1, HMGCR, HMOX1, FOSL1
GOTERM_MF_FAT	GO:0005506~iron ion binding	3	6	0.254013	CYP1B1, CYP1A1, HMOX1
GOTERM_CC_FAT	GO:0005626~insoluble fraction	5	10	0.266497	CYP1B1, CYP1A1, HMGCR, HMOX1, FOSL1
GOTERM_BP_FAT	GO:0050890~cognition	4	8	0.590401	CYP1B1, HMGCR, FOSL1, MYC
GOTERM_BP_FAT	GO:0050877~neurological system process	4	8	0.779622	CYP1B1, HMGCR, FOSL1, MYC
Annotation Cluster 10	Enrichment Score: 1.203934432063799
Category	Term	Count	%	PValue	Genes
GOTERM_BP_FAT	GO:0009611~response to wounding	7	14	0.00781693	CYP1A1, ADM, HMOX1, MAP1B, SPRR3, HBEGF, HDAC9
GOTERM_BP_FAT	GO:0030334~regulation of cell migration	3	6	0.108475	HMOX1, HBEGF, HDAC9
GOTERM_BP_FAT	GO:0040012~regulation of locomotion	3	6	0.133699	HMOX1, HBEGF, HDAC9
GOTERM_BP_FAT	GO:0051270~regulation of cell motion	3	6	0.134825	HMOX1, HBEGF, HDAC9
Annotation Cluster 11	Enrichment Score: 1.1733706796625347
Category	Term	Count	%	PValue	Genes
GOTERM_BP_FAT	GO:0006916~anti-apoptosis	4	8	0.0309197	IER3, HMOX1, TNFSF18, MYC
GOTERM_BP_FAT	GO:0042981~regulation of apoptosis	7	14	0.0488292	IER3, HMOX1, SFN, PMAIP1, TNFSF18, FOSL1, MYC
GOTERM_BP_FAT	GO:0043067~regulation of programmed cell death	7	14	0.0508142	IER3, HMOX1, SFN, PMAIP1, TNFSF18, FOSL1, MYC
GOTERM_BP_FAT	GO:0010941~regulation of cell death	7	14	0.0515715	IER3, HMOX1, SFN, PMAIP1, TNFSF18, FOSL1, MYC
GOTERM_BP_FAT	GO:0043066~negative regulation of apoptosis	4	8	0.113022	IER3, HMOX1, TNFSF18, MYC
GOTERM_BP_FAT	GO:0043069~negative regulation of programmed cell death	4	8	0.116583	IER3, HMOX1, TNFSF18, MYC
GOTERM_BP_FAT	GO:0060548~negative regulation of cell death	4	8	0.1173	IER3, HMOX1, TNFSF18, MYC
Annotation Cluster 12	Enrichment Score: 1.1025194986919336
Category	Term	Count	%	PValue	Genes
GOTERM_BP_FAT	GO:0008283~cell proliferation	7	14	0.00303996	CYP1A1, HMOX1, INSIG1, TXN, TXNRD1, SFN, MYC
GOTERM_BP_FAT	GO:0042592~homeostatic process	5	10	0.238651	ADM, HMOX1, TXN, TXNRD1, MYC
SP_PIR_KEYWORDS	acetylation	7	14	0.678906	HMOX1, AKR1B10, TXN, MAP1B, HMGCS1, TXNRD1, MYC
Annotation Cluster 13	Enrichment Score: 1.0348174569992097
Category	Term	Count	%	PValue	Genes
GOTERM_MF_FAT	GO:0008201~heparin binding	3	6	0.0418277	HBEGF, ADAMTS1, FGFBP1
GOTERM_MF_FAT	GO:0005539~glycosaminoglycan binding	3	6	0.0720661	HBEGF, ADAMTS1, FGFBP1
GOTERM_MF_FAT	GO:0030247~polysaccharide binding	3	6	0.0849123	HBEGF, ADAMTS1, FGFBP1
GOTERM_MF_FAT	GO:0001871~pattern binding	3	6	0.0849123	HBEGF, ADAMTS1, FGFBP1
GOTERM_MF_FAT	GO:0030246~carbohydrate binding	3	6	0.30816	HBEGF, ADAMTS1, FGFBP1
Annotation Cluster 14	Enrichment Score: 0.8430095336883137
Category	Term	Count	%	PValue	Genes
GOTERM_BP_FAT	GO:0031099~regeneration	3	6	0.0220425	LIF, ADM, MAP1B
GOTERM_BP_FAT	GO:0048666~neuron development	3	6	0.311726	LIF, ADM, MAP1B
GOTERM_BP_FAT	GO:0030182~neuron differentiation	3	6	0.430466	LIF, ADM, MAP1B
Annotation Cluster 15	Enrichment Score: 0.776542850253495
Category	Term	Count	%	PValue	Genes
SP_PIR_KEYWORDS	endoplasmic reticulum	7	14	0.00915452	CYP1B1, CYP1A1, HMGCR, HMOX1, INSIG1, AGPAT9, PPP1R15A
GOTERM_CC_FAT	GO:0005783~endoplasmic reticulum	7	14	0.0760915	CYP1B1, CYP1A1, HMGCR, HMOX1, INSIG1, AGPAT9, PPP1R15A
GOTERM_CC_FAT	GO:0005789~endoplasmic reticulum membrane	3	6	0.205576	CYP1B1, HMGCR, AGPAT9
GOTERM_CC_FAT	GO:0042175~nuclear envelope-endoplasmic reticulum network	3	6	0.222849	CYP1B1, HMGCR, AGPAT9
GOTERM_CC_FAT	GO:0044432~endoplasmic reticulum part	3	6	0.296254	CYP1B1, HMGCR, AGPAT9
GOTERM_CC_FAT	GO:0012505~endomembrane system	4	8	0.446371	CYP1B1, HMGCR, AGPAT9, FAM156A
GOTERM_CC_FAT	GO:0031090~organelle membrane	3	6	0.868729	CYP1B1, HMGCR, AGPAT9
Annotation Cluster 16	Enrichment Score: 0.6891547856154819
Category	Term	Count	%	PValue	Genes
GOTERM_BP_FAT	GO:0008284~positive regulation of cell proliferation	7	14	0.00234883	LIF, ODC1, ATF3, ADM, HBEGF, FOSL1, MYC
GOTERM_BP_FAT	GO:0051726~regulation of cell cycle	5	10	0.023863	LIF, CYP1A1, SFN, FOSL1, MYC
UP_SEQ_FEATURE	domain:Leucine-zipper	3	6	0.0323837	ATF3, FOSL1, MYC
GOTERM_BP_FAT	GO:0009725~response to hormone stimulus	5	10	0.0331587	ADM, HMOX1, MAP1B, HDAC9, FOSL1
GOTERM_BP_FAT	GO:0043065~positive regulation of apoptosis	5	10	0.0539373	HMOX1, SFN, PMAIP1, FOSL1, MYC
GOTERM_BP_FAT	GO:0043068~positive regulation of programmed cell death	5	10	0.0550711	HMOX1, SFN, PMAIP1, FOSL1, MYC
GOTERM_BP_FAT	GO:0010942~positive regulation of cell death	5	10	0.0558342	HMOX1, SFN, PMAIP1, FOSL1, MYC
UP_SEQ_FEATURE	DNA-binding region:Basic motif	3	6	0.0641129	ATF3, FOSL1, MYC
GOTERM_BP_FAT	GO:0010557~positive regulation of macromolecule biosynthetic process	5	10	0.171488	LIF, HMOX1, KLF2, FOSL1, MYC
GOTERM_BP_FAT	GO:0031328~positive regulation of cellular biosynthetic process	5	10	0.192166	LIF, HMOX1, KLF2, FOSL1, MYC
GOTERM_BP_FAT	GO:0009891~positive regulation of biosynthetic process	5	10	0.199008	LIF, HMOX1, KLF2, FOSL1, MYC
GOTERM_BP_FAT	GO:0006357~regulation of transcription from RNA polymerase II promoter	5	10	0.221404	LIF, HMOX1, HDAC9, FOSL1, MYC
GOTERM_BP_FAT	GO:0045941~positive regulation of transcription	4	8	0.288996	LIF, KLF2, FOSL1, MYC
GOTERM_BP_FAT	GO:0010628~positive regulation of gene expression	4	8	0.304603	LIF, KLF2, FOSL1, MYC
GOTERM_BP_FAT	GO:0010604~positive regulation of macromolecule metabolic process	5	10	0.318099	LIF, HMOX1, KLF2, FOSL1, MYC
GOTERM_BP_FAT	GO:0045935~positive regulation of nucleobase, nucleoside, nucleotide and nucleic acid metabolic process	4	8	0.344256	LIF, KLF2, FOSL1, MYC
GOTERM_BP_FAT	GO:0045944~positive regulation of transcription from RNA polymerase II promoter	3	6	0.350947	LIF, FOSL1, MYC
GOTERM_BP_FAT	GO:0045449~regulation of transcription	11	22	0.361073	LIF, SCRT2, ZNF469, ATF3, HMOX1, TRIB3, HDAC9, KLF2, RASD1, FOSL1, MYC
GOTERM_BP_FAT	GO:0051173~positive regulation of nitrogen compound metabolic process	4	8	0.362696	LIF, KLF2, FOSL1, MYC
GOTERM_BP_FAT	GO:0045893~positive regulation of transcription, DNA-dependent	3	6	0.474486	LIF, FOSL1, MYC
GOTERM_BP_FAT	GO:0051254~positive regulation of RNA metabolic process	3	6	0.478891	LIF, FOSL1, MYC
GOTERM_BP_FAT	GO:0010629~negative regulation of gene expression	3	6	0.503797	HDAC9, RASD1, MYC
SP_PIR_KEYWORDS	dna-binding	6	12	0.523466	SCRT2, ZNF469, ATF3, KLF2, FOSL1, MYC
GOTERM_MF_FAT	GO:0030528~transcription regulator activity	6	12	0.528159	ATF3, TRIB3, HDAC9, KLF2, FOSL1, MYC
GOTERM_BP_FAT	GO:0006355~regulation of transcription, DNA-dependent	7	14	0.548355	LIF, ATF3, HMOX1, HDAC9, RASD1, FOSL1, MYC
GOTERM_BP_FAT	GO:0006350~transcription	8	16	0.561437	SCRT2, ZNF469, ATF3, TRIB3, HDAC9, KLF2, FOSL1, MYC
GOTERM_BP_FAT	GO:0051252~regulation of RNA metabolic process	7	14	0.57147	LIF, ATF3, HMOX1, HDAC9, RASD1, FOSL1, MYC
GOTERM_MF_FAT	GO:0043565~sequence-specific DNA binding	3	6	0.57762	ATF3, FOSL1, MYC
GOTERM_MF_FAT	GO:0003700~transcription factor activity	4	8	0.603843	ATF3, KLF2, FOSL1, MYC
GOTERM_BP_FAT	GO:0006952~defense response	3	6	0.613121	HMOX1, HDAC9, FOSL1
GOTERM_MF_FAT	GO:0003677~DNA binding	6	12	0.882652	SCRT2, ZNF469, ATF3, KLF2, FOSL1, MYC
Annotation Cluster 17	Enrichment Score: 0.660164784724781
Category	Term	Count	%	PValue	Genes
GOTERM_BP_FAT	GO:0003006~reproductive developmental process	3	6	0.216552	LIF, HMGCR, ADAMTS1
GOTERM_BP_FAT	GO:0048609~reproductive process in a multicellular organism	4	8	0.219772	LIF, CYP1A1, HMGCR, ADAMTS1
GOTERM_BP_FAT	GO:0032504~multicellular organism reproduction	4	8	0.219772	LIF, CYP1A1, HMGCR, ADAMTS1
Annotation Cluster 18	Enrichment Score: 0.5295409027749696
Category	Term	Count	%	PValue	Genes
GOTERM_BP_FAT	GO:0055066~di-, tri-valent inorganic cation homeostasis	3	6	0.188613	ADM, HMOX1, MYC
GOTERM_BP_FAT	GO:0042592~homeostatic process	5	10	0.238651	ADM, HMOX1, TXN, TXNRD1, MYC
GOTERM_BP_FAT	GO:0055080~cation homeostasis	3	6	0.246105	ADM, HMOX1, MYC
GOTERM_BP_FAT	GO:0050801~ion homeostasis	3	6	0.396578	ADM, HMOX1, MYC
GOTERM_BP_FAT	GO:0048878~chemical homeostasis	3	6	0.512286	ADM, HMOX1, MYC
Annotation Cluster 19	Enrichment Score: 0.3032969746212433
Category	Term	Count	%	PValue	Genes
GOTERM_MF_FAT	GO:0003714~transcription corepressor activity	3	6	0.0765754	ATF3, TRIB3, HDAC9
GOTERM_MF_FAT	GO:0019899~enzyme binding	4	8	0.227963	CYP1A1, HMOX1, TRIB3, HDAC9
GOTERM_MF_FAT	GO:0016564~transcription repressor activity	3	6	0.263432	ATF3, TRIB3, HDAC9
GOTERM_MF_FAT	GO:0003712~transcription cofactor activity	3	6	0.318709	ATF3, TRIB3, HDAC9
GOTERM_BP_FAT	GO:0045449~regulation of transcription	11	22	0.361073	LIF, SCRT2, ZNF469, ATF3, HMOX1, TRIB3, HDAC9, KLF2, RASD1, FOSL1, MYC
SP_PIR_KEYWORDS	nucleus	13	26	0.40795	SCRT2, ZNF469, TRIB3, SFN, DUSP5, ATF3, C1ORF61, TXNRD1, HDAC9, KLF2, FOSL1, RASD1, MYC
SP_PIR_KEYWORDS	transcription regulation	7	14	0.413737	SCRT2, ZNF469, ATF3, TRIB3, HDAC9, KLF2, MYC
SP_PIR_KEYWORDS	Transcription	7	14	0.434979	SCRT2, ZNF469, ATF3, TRIB3, HDAC9, KLF2, MYC
GOTERM_CC_FAT	GO:0031981~nuclear lumen	6	12	0.481243	ATF3, HMOX1, TRIB3, HDAC9, MYC, DUSP6
GOTERM_MF_FAT	GO:0008134~transcription factor binding	3	6	0.485826	ATF3, TRIB3, HDAC9
SP_PIR_KEYWORDS	dna-binding	6	12	0.523466	SCRT2, ZNF469, ATF3, KLF2, FOSL1, MYC
GOTERM_MF_FAT	GO:0030528~transcription regulator activity	6	12	0.528159	ATF3, TRIB3, HDAC9, KLF2, FOSL1, MYC
GOTERM_BP_FAT	GO:0006355~regulation of transcription, DNA-dependent	7	14	0.548355	LIF, ATF3, HMOX1, HDAC9, RASD1, FOSL1, MYC
GOTERM_BP_FAT	GO:0006350~transcription	8	16	0.561437	SCRT2, ZNF469, ATF3, TRIB3, HDAC9, KLF2, FOSL1, MYC
GOTERM_BP_FAT	GO:0051252~regulation of RNA metabolic process	7	14	0.57147	LIF, ATF3, HMOX1, HDAC9, RASD1, FOSL1, MYC
GOTERM_CC_FAT	GO:0005730~nucleolus	3	6	0.650204	ATF3, HMOX1, TRIB3
GOTERM_CC_FAT	GO:0070013~intracellular organelle lumen	6	12	0.671287	ATF3, HMOX1, TRIB3, HDAC9, MYC, DUSP6
GOTERM_CC_FAT	GO:0043233~organelle lumen	6	12	0.691776	ATF3, HMOX1, TRIB3, HDAC9, MYC, DUSP6
GOTERM_CC_FAT	GO:0031974~membrane-enclosed lumen	6	12	0.70909	ATF3, HMOX1, TRIB3, HDAC9, MYC, DUSP6
GOTERM_CC_FAT	GO:0005654~nucleoplasm	3	6	0.773413	HDAC9, MYC, DUSP6
GOTERM_MF_FAT	GO:0003677~DNA binding	6	12	0.882652	SCRT2, ZNF469, ATF3, KLF2, FOSL1, MYC
GOTERM_CC_FAT	GO:0043228~non-membrane-bounded organelle	6	12	0.930766	ATF3, HMOX1, RPTN, MAP1B, TRIB3, MYC
GOTERM_CC_FAT	GO:0043232~intracellular non-membrane-bounded organelle	6	12	0.930766	ATF3, HMOX1, RPTN, MAP1B, TRIB3, MYC
GOTERM_CC_FAT	GO:0005856~cytoskeleton	3	6	0.939941	RPTN, MAP1B, MYC
Annotation Cluster 20	Enrichment Score: 0.2760765817534729
Category	Term	Count	%	PValue	Genes
GOTERM_BP_FAT	GO:0010605~negative regulation of macromolecule metabolic process	4	8	0.444473	HBEGF, HDAC9, RASD1, MYC
GOTERM_BP_FAT	GO:0010558~negative regulation of macromolecule biosynthetic process	3	6	0.548339	HBEGF, HDAC9, RASD1
GOTERM_BP_FAT	GO:0031327~negative regulation of cellular biosynthetic process	3	6	0.562252	HBEGF, HDAC9, RASD1
GOTERM_BP_FAT	GO:0009890~negative regulation of biosynthetic process	3	6	0.573941	HBEGF, HDAC9, RASD1
Annotation Cluster 21	Enrichment Score: 0.26312920863482936
Category	Term	Count	%	PValue	Genes
INTERPRO	IPR017972:Cytochrome P450, conserved site	3	6	0.0121739	CYP1B1, CYP1A1, ADAMTS1
UP_SEQ_FEATURE	zinc finger region:C2H2-type 1	3	6	0.406643	SCRT2, ZNF469, KLF2
SP_PIR_KEYWORDS	transcription regulation	7	14	0.413737	SCRT2, ZNF469, ATF3, TRIB3, HDAC9, KLF2, MYC
SP_PIR_KEYWORDS	Transcription	7	14	0.434979	SCRT2, ZNF469, ATF3, TRIB3, HDAC9, KLF2, MYC
UP_SEQ_FEATURE	zinc finger region:C2H2-type 2	3	6	0.464821	SCRT2, ZNF469, KLF2
UP_SEQ_FEATURE	zinc finger region:C2H2-type 3	3	6	0.476751	SCRT2, ZNF469, KLF2
SMART	SM00355:ZnF_C2H2	3	6	0.477458	SCRT2, ZNF469, KLF2
SP_PIR_KEYWORDS	dna-binding	6	12	0.523466	SCRT2, ZNF469, ATF3, KLF2, FOSL1, MYC
GOTERM_MF_FAT	GO:0030528~transcription regulator activity	6	12	0.528159	ATF3, TRIB3, HDAC9, KLF2, FOSL1, MYC
GOTERM_BP_FAT	GO:0006350~transcription	8	16	0.561437	SCRT2, ZNF469, ATF3, TRIB3, HDAC9, KLF2, FOSL1, MYC
INTERPRO	IPR007087:Zinc finger, C2H2-type	3	6	0.632172	SCRT2, ZNF469, KLF2
INTERPRO	IPR015880:Zinc finger, C2H2-like	3	6	0.641241	SCRT2, ZNF469, KLF2
SP_PIR_KEYWORDS	metal-binding	7	14	0.789436	SCRT2, ZNF469, CYP1B1, CYP1A1, HMOX1, ADAMTS1, KLF2
GOTERM_MF_FAT	GO:0003677~DNA binding	6	12	0.882652	SCRT2, ZNF469, ATF3, KLF2, FOSL1, MYC
GOTERM_MF_FAT	GO:0046914~transition metal ion binding	7	14	0.900352	SCRT2, ZNF469, CYP1B1, CYP1A1, HMOX1, ADAMTS1, KLF2
SP_PIR_KEYWORDS	zinc	4	8	0.928591	SCRT2, ZNF469, ADAMTS1, KLF2
SP_PIR_KEYWORDS	zinc-finger	3	6	0.940947	SCRT2, ZNF469, KLF2
GOTERM_MF_FAT	GO:0046872~metal ion binding	9	18	0.973856	SCRT2, ZNF469, CYP1B1, CYP1A1, HMOX1, RPTN, ADAMTS1, KLF2, SRXN1
GOTERM_MF_FAT	GO:0043169~cation binding	9	18	0.976166	SCRT2, ZNF469, CYP1B1, CYP1A1, HMOX1, RPTN, ADAMTS1, KLF2, SRXN1
GOTERM_MF_FAT	GO:0043167~ion binding	9	18	0.979472	SCRT2, ZNF469, CYP1B1, CYP1A1, HMOX1, RPTN, ADAMTS1, KLF2, SRXN1
GOTERM_MF_FAT	GO:0008270~zinc ion binding	4	8	0.984487	SCRT2, ZNF469, ADAMTS1, KLF2
Annotation Cluster 22	Enrichment Score: 0.0257175616330116
Category	Term	Count	%	PValue	Genes
SP_PIR_KEYWORDS	membrane	14	28	0.853559	IER3, CYP1B1, CYP1A1, HMGCR, HS3ST2, TNFSF18, SLC7A5, SLC7A11, AGPAT9, INSIG1, FAM156A, HBEGF, FGFBP1, RASD1
UP_SEQ_FEATURE	transmembrane region	10	20	0.913992	IER3, HMGCR, HS3ST2, INSIG1, AGPAT9, FAM156A, HBEGF, TNFSF18, SLC7A5, SLC7A11
SP_PIR_KEYWORDS	transmembrane	10	20	0.917795	IER3, HMGCR, HS3ST2, INSIG1, AGPAT9, FAM156A, HBEGF, TNFSF18, SLC7A5, SLC7A11
UP_SEQ_FEATURE	topological domain:Cytoplasmic	6	12	0.949108	IER3, HS3ST2, INSIG1, HBEGF, TNFSF18, SLC7A11
UP_SEQ_FEATURE	topological domain:Extracellular	4	8	0.977618	IER3, HBEGF, TNFSF18, SLC7A11
GOTERM_CC_FAT	GO:0016021~integral to membrane	10	20	0.996443	IER3, HMGCR, HS3ST2, INSIG1, AGPAT9, FAM156A, HBEGF, TNFSF18, SLC7A5, SLC7A11
GOTERM_CC_FAT	GO:0031224~intrinsic to membrane	10	20	0.997972	IER3, HMGCR, HS3ST2, INSIG1, AGPAT9, FAM156A, HBEGF, TNFSF18, SLC7A5, SLC7A11
Annotation Cluster 23	Enrichment Score: 0.014437286942366536
Category	Term	Count	%	PValue	Genes
GOTERM_MF_FAT	GO:0000166~nucleotide binding	5	10	0.94081	HMGCR, TRIB3, TXNRD1, RASD1, SRXN1
GOTERM_MF_FAT	GO:0017076~purine nucleotide binding	4	8	0.9536	TRIB3, TXNRD1, RASD1, SRXN1
GOTERM_MF_FAT	GO:0030554~adenyl nucleotide binding	3	6	0.967219	TRIB3, TXNRD1, SRXN1
GOTERM_MF_FAT	GO:0001883~purine nucleoside binding	3	6	0.969491	TRIB3, TXNRD1, SRXN1
GOTERM_MF_FAT	GO:0001882~nucleoside binding	3	6	0.970483	TRIB3, TXNRD1, SRXN1
GOTERM_MF_FAT	GO:0032553~ribonucleotide binding	3	6	0.985161	TRIB3, RASD1, SRXN1
GOTERM_MF_FAT	GO:0032555~purine ribonucleotide binding	3	6	0.985161	TRIB3, RASD1, SRXN1

## Sheet: Table S12(MSS_24h)
Annotation Cluster 1	Enrichment Score: 2.950932247367176
Category	Term	Count	%	PValue	Genes
INTERPRO	IPR014393:Dual specificity protein phosphatase (MAP kinase phosphatase)	4	5.7971	1.78469e-06	DUSP5, DUSP2, DUSP1, DUSP6
PIR_SUPERFAMILY	PIRSF000939:MAPK_Ptase	4	5.7971	5.05394e-06	DUSP5, DUSP2, DUSP1, DUSP6
PIR_SUPERFAMILY	PIRSF000939:dual specificity protein phosphatase (MAP kinase phosphatase)	4	5.7971	5.05394e-06	DUSP5, DUSP2, DUSP1, DUSP6
INTERPRO	IPR008343:MAP kinase phosphatase	4	5.7971	6.06951e-06	DUSP5, DUSP2, DUSP1, DUSP6
GOTERM_MF_FAT	GO:0033549~MAP kinase phosphatase activity	4	5.7971	2.5969e-05	DUSP5, DUSP2, DUSP1, DUSP6
GOTERM_MF_FAT	GO:0017017~MAP kinase tyrosine/serine/threonine phosphatase activity	4	5.7971	2.5969e-05	DUSP5, DUSP2, DUSP1, DUSP6
UP_SEQ_FEATURE	domain:Rhodanese	4	5.7971	5.23391e-05	DUSP5, DUSP2, DUSP1, DUSP6
INTERPRO	IPR001763:Rhodanese-like	4	5.7971	9.85742e-05	DUSP5, DUSP2, DUSP1, DUSP6
SMART	SM00450:RHOD	4	5.7971	0.000118899	DUSP5, DUSP2, DUSP1, DUSP6
SMART	SM00195:DSPc	4	5.7971	0.000211661	DUSP5, DUSP2, DUSP1, DUSP6
INTERPRO	IPR000340:Protein-tyrosine phosphatase, dual specificity	4	5.7971	0.000365389	DUSP5, DUSP2, DUSP1, DUSP6
INTERPRO	IPR000340:Dual specificity phosphatase, catalytic domain	4	5.7971	0.000427459	DUSP5, DUSP2, DUSP1, DUSP6
GOTERM_MF_FAT	GO:0008138~protein tyrosine/serine/threonine phosphatase activity	4	5.7971	0.00108611	DUSP5, DUSP2, DUSP1, DUSP6
UP_SEQ_FEATURE	domain:Tyrosine-protein phosphatase	4	5.7971	0.00134318	DUSP5, DUSP2, DUSP1, DUSP6
KEGG_PATHWAY	hsa04010:MAPK signaling pathway	7	10.1449	0.00230183	DUSP5, FOS, DUSP2, DUSP1, MYC, IL1A, DUSP6
UP_SEQ_FEATURE	active site:Phosphocysteine intermediate	4	5.7971	0.00309677	DUSP5, DUSP2, DUSP1, DUSP6
INTERPRO	IPR000387:Protein-tyrosine phosphatase	4	5.7971	0.00356518	DUSP5, DUSP2, DUSP1, DUSP6
INTERPRO	IPR000387:Dual-specific/protein-tyrosine phosphatase, conserved region	4	5.7971	0.00369068	DUSP5, DUSP2, DUSP1, DUSP6
INTERPRO	IPR016130:Protein-tyrosine phosphatase, active site	4	5.7971	0.00464492	DUSP5, DUSP2, DUSP1, DUSP6
BIOCARTA	h_dspPathway:Regulation of MAP Kinase Pathways Through Dual Specificity Phosphatases	3	4.34783	0.00700044	DUSP2, DUSP1, DUSP6
SP_PIR_KEYWORDS	protein phosphatase	4	5.7971	0.0105492	DUSP5, DUSP2, DUSP1, DUSP6
GOTERM_MF_FAT	GO:0004725~protein tyrosine phosphatase activity	4	5.7971	0.0122808	DUSP5, DUSP2, DUSP1, DUSP6
GOTERM_BP_FAT	GO:0006470~protein amino acid dephosphorylation	4	5.7971	0.0220972	DUSP5, DUSP2, DUSP1, DUSP6
GOTERM_BP_FAT	GO:0016311~dephosphorylation	4	5.7971	0.0322122	DUSP5, DUSP2, DUSP1, DUSP6
GOTERM_MF_FAT	GO:0004721~phosphoprotein phosphatase activity	4	5.7971	0.0407254	DUSP5, DUSP2, DUSP1, DUSP6
GOTERM_BP_FAT	GO:0006796~phosphate metabolic process	9	13.0435	0.0696317	IRAK2, DUSP5, DUSP2, DUSP1, FGR, SLC20A1, TRIB3, TRIB1, DUSP6
GOTERM_BP_FAT	GO:0006793~phosphorus metabolic process	9	13.0435	0.0696317	IRAK2, DUSP5, DUSP2, DUSP1, FGR, SLC20A1, TRIB3, TRIB1, DUSP6
GOTERM_MF_FAT	GO:0016791~phosphatase activity	4	5.7971	0.107849	DUSP5, DUSP2, DUSP1, DUSP6
SP_PIR_KEYWORDS	hydrolase	5	7.24638	0.80102	DUSP5, DUSP2, DUSP1, LIPG, DUSP6
Annotation Cluster 2	Enrichment Score: 2.7015616048142195
Category	Term	Count	%	PValue	Genes
GOTERM_BP_FAT	GO:0009991~response to extracellular stimulus	11	15.942	4.61007e-08	FOS, PTGS2, DUSP1, CYP1A1, STC2, ADM, HMOX1, MAP1B, LIPG, FOSL1, KLF4
GOTERM_BP_FAT	GO:0032496~response to lipopolysaccharide	7	10.1449	1.20829e-06	FOS, PTGS2, CYP1A1, ADM, CCL5, AKIRIN2, TRIB1
GOTERM_BP_FAT	GO:0002237~response to molecule of bacterial origin	7	10.1449	2.32194e-06	FOS, PTGS2, CYP1A1, ADM, CCL5, AKIRIN2, TRIB1
GOTERM_BP_FAT	GO:0031667~response to nutrient levels	9	13.0435	2.66819e-06	PTGS2, DUSP1, CYP1A1, STC2, ADM, HMOX1, MAP1B, LIPG, KLF4
GOTERM_BP_FAT	GO:0010033~response to organic substance	15	21.7391	2.86138e-06	IRAK2, PTGS2, CYP1A1, MAP1B, PMAIP1, CCL5, TRIB1, FOS, ADM, DUSP1, HMOX1, FOSL1, PPP1R15A, MYC, AKIRIN2
GOTERM_BP_FAT	GO:0007584~response to nutrient	8	11.5942	2.99367e-06	PTGS2, DUSP1, CYP1A1, STC2, HMOX1, MAP1B, LIPG, KLF4
GOTERM_BP_FAT	GO:0006979~response to oxidative stress	8	11.5942	8.52133e-06	FOS, PTGS2, DUSP1, HMOX1, NQO1, CCL5, FOSL1, SRXN1
GOTERM_BP_FAT	GO:0048545~response to steroid hormone stimulus	8	11.5942	2.37362e-05	FOS, PTGS2, DUSP1, ADM, HMOX1, MAP1B, CCL5, FOSL1
GOTERM_BP_FAT	GO:0009617~response to bacterium	8	11.5942	2.45433e-05	FOS, PTGS2, CYP1A1, FGR, ADM, CCL5, AKIRIN2, TRIB1
GOTERM_BP_FAT	GO:0051384~response to glucocorticoid stimulus	6	8.69565	2.58734e-05	FOS, PTGS2, DUSP1, ADM, CCL5, FOSL1
GOTERM_BP_FAT	GO:0031960~response to corticosteroid stimulus	6	8.69565	3.92428e-05	FOS, PTGS2, DUSP1, ADM, CCL5, FOSL1
GOTERM_BP_FAT	GO:0033273~response to vitamin	5	7.24638	0.000218812	PTGS2, DUSP1, CYP1A1, MAP1B, KLF4
GOTERM_BP_FAT	GO:0010035~response to inorganic substance	7	10.1449	0.000312299	FOS, PTGS2, DUSP1, CYP1A1, HMOX1, MAP1B, FOSL1
GOTERM_BP_FAT	GO:0034097~response to cytokine stimulus	5	7.24638	0.000436677	IRAK2, FOS, PTGS2, CCL5, FOSL1
GOTERM_BP_FAT	GO:0033189~response to vitamin A	4	5.7971	0.000883633	DUSP1, CYP1A1, MAP1B, KLF4
GOTERM_BP_FAT	GO:0009725~response to hormone stimulus	8	11.5942	0.00126394	FOS, PTGS2, DUSP1, ADM, HMOX1, MAP1B, CCL5, FOSL1
GOTERM_BP_FAT	GO:0009612~response to mechanical stimulus	4	5.7971	0.00204023	FOS, MAP1B, FOSL1, MYC
GOTERM_BP_FAT	GO:0014070~response to organic cyclic substance	5	7.24638	0.00214502	FOS, PTGS2, CYP1A1, HMOX1, FOSL1
GOTERM_BP_FAT	GO:0009719~response to endogenous stimulus	8	11.5942	0.00221732	FOS, PTGS2, DUSP1, ADM, HMOX1, MAP1B, CCL5, FOSL1
GOTERM_BP_FAT	GO:0042493~response to drug	6	8.69565	0.00285278	FOS, PTGS2, CYP1A1, MAP1B, CCL5, FOSL1
GOTERM_BP_FAT	GO:0000302~response to reactive oxygen species	4	5.7971	0.00467776	FOS, DUSP1, HMOX1, FOSL1
GOTERM_CC_FAT	GO:0000267~cell fraction	11	15.942	0.00523061	FOS, PTGS2, CYP1A1, ADM, HMOX1, CXCL2, MAP1B, RHOB, CCL5, FOSL1, DUSP6
GOTERM_BP_FAT	GO:0045768~positive regulation of anti-apoptosis	3	4.34783	0.00802179	DUSP1, ADM, HMOX1
GOTERM_BP_FAT	GO:0043627~response to estrogen stimulus	4	5.7971	0.0118062	PTGS2, DUSP1, HMOX1, MAP1B
GOTERM_BP_FAT	GO:0045767~regulation of anti-apoptosis	3	4.34783	0.0126683	DUSP1, ADM, HMOX1
GOTERM_BP_FAT	GO:0007565~female pregnancy	4	5.7971	0.0133789	FOS, PTGS2, ADM, FOSL1
GOTERM_BP_FAT	GO:0051591~response to cAMP	3	4.34783	0.015338	FOS, DUSP1, FOSL1
GOTERM_BP_FAT	GO:0032355~response to estradiol stimulus	3	4.34783	0.0246289	PTGS2, DUSP1, MAP1B
GOTERM_BP_FAT	GO:0009628~response to abiotic stimulus	6	8.69565	0.0248741	FOS, DUSP1, ADM, MAP1B, FOSL1, MYC
GOTERM_BP_FAT	GO:0042542~response to hydrogen peroxide	3	4.34783	0.0263536	DUSP1, HMOX1, FOSL1
GOTERM_BP_FAT	GO:0031668~cellular response to extracellular stimulus	3	4.34783	0.0337191	FOS, HMOX1, FOSL1
GOTERM_CC_FAT	GO:0005792~microsome	4	5.7971	0.0562218	PTGS2, CYP1A1, HMOX1, FOSL1
GOTERM_BP_FAT	GO:0007610~behavior	6	8.69565	0.0598287	FOS, PTGS2, IL8, CXCL2, CCL5, FOSL1
GOTERM_CC_FAT	GO:0042598~vesicular fraction	4	5.7971	0.0603067	PTGS2, CYP1A1, HMOX1, FOSL1
GOTERM_BP_FAT	GO:0007568~aging	3	4.34783	0.0880199	FOS, ADM, CCL5
GOTERM_BP_FAT	GO:0007611~learning or memory	3	4.34783	0.0893835	FOS, PTGS2, FOSL1
GOTERM_BP_FAT	GO:0010038~response to metal ion	3	4.34783	0.114934	PTGS2, DUSP1, CYP1A1
GOTERM_BP_FAT	GO:0043434~response to peptide hormone stimulus	3	4.34783	0.153001	ADM, MAP1B, CCL5
GOTERM_CC_FAT	GO:0005624~membrane fraction	6	8.69565	0.174438	FOS, PTGS2, CYP1A1, HMOX1, RHOB, FOSL1
GOTERM_CC_FAT	GO:0005626~insoluble fraction	6	8.69565	0.193384	FOS, PTGS2, CYP1A1, HMOX1, RHOB, FOSL1
KEGG_PATHWAY	hsa05200:Pathways in cancer	4	5.7971	0.251117	FOS, PTGS2, IL8, MYC
GOTERM_BP_FAT	GO:0050890~cognition	4	5.7971	0.786773	FOS, PTGS2, FOSL1, MYC
GOTERM_BP_FAT	GO:0050877~neurological system process	5	7.24638	0.807072	FOS, PTGS2, NQO1, FOSL1, MYC
Annotation Cluster 3	Enrichment Score: 2.5191751800421223
Category	Term	Count	%	PValue	Genes
GOTERM_BP_FAT	GO:0048660~regulation of smooth muscle cell proliferation	5	7.24638	5.29902e-05	PTGS2, EDN1, HBEGF, KLF4, TRIB1
GOTERM_BP_FAT	GO:0040012~regulation of locomotion	6	8.69565	0.00170868	SERPINE2, IL8, HMOX1, EDN1, HBEGF, TRIB1
GOTERM_BP_FAT	GO:0030334~regulation of cell migration	5	7.24638	0.00705564	SERPINE2, HMOX1, EDN1, HBEGF, TRIB1
GOTERM_BP_FAT	GO:0048661~positive regulation of smooth muscle cell proliferation	3	4.34783	0.0085503	PTGS2, EDN1, HBEGF
GOTERM_BP_FAT	GO:0051270~regulation of cell motion	5	7.24638	0.0111309	SERPINE2, HMOX1, EDN1, HBEGF, TRIB1
GOTERM_BP_FAT	GO:0044057~regulation of system process	6	8.69565	0.0126195	PTGS2, ADM, HMOX1, EDN1, MAP1B, HBEGF
Annotation Cluster 4	Enrichment Score: 2.2244892092948145
Category	Term	Count	%	PValue	Genes
GOTERM_BP_FAT	GO:0009611~response to wounding	15	21.7391	6.98069e-08	IRAK2, KLF6, IL8, S100A8, CYP1A1, CXCL2, MAP1B, CCL5, FOS, ADM, CTGF, HMOX1, SPRR3, HBEGF, IL1A
SP_PIR_KEYWORDS	inflammation	5	7.24638	1.60936e-06	S100A8, IL8, CXCL2, CCL5, IL1A
SP_PIR_KEYWORDS	cytokine	7	10.1449	3.962e-05	S100A8, IL8, CXCL2, GDF15, TNFSF9, CCL5, IL1A
GOTERM_BP_FAT	GO:0006952~defense response	11	15.942	0.000387824	IRAK2, FOS, S100A8, IL8, FGR, HMOX1, CXCL2, CCL5, FOSL1, AKIRIN2, IL1A
GOTERM_BP_FAT	GO:0006954~inflammatory response	8	11.5942	0.000620703	IRAK2, FOS, S100A8, IL8, HMOX1, CXCL2, CCL5, IL1A
SP_PIR_KEYWORDS	chemotaxis	4	5.7971	0.0020291	S100A8, IL8, CXCL2, CCL5
GOTERM_MF_FAT	GO:0005125~cytokine activity	6	8.69565	0.00203106	IL8, CXCL2, GDF15, TNFSF9, CCL5, IL1A
SP_PIR_KEYWORDS	inflammatory response	4	5.7971	0.00245812	IL8, CXCL2, CCL5, IL1A
BBID	22.Cytokine-chemokine_CNS	3	4.34783	0.00975889	IL8, CCL5, IL1A
INTERPRO	IPR001811:Small chemokine, interleukin-8-like	3	4.34783	0.0104974	IL8, CXCL2, CCL5
SMART	SM00199:SCY	3	4.34783	0.0119921	IL8, CXCL2, CCL5
GOTERM_MF_FAT	GO:0008009~chemokine activity	3	4.34783	0.0190816	IL8, CXCL2, CCL5
GOTERM_MF_FAT	GO:0042379~chemokine receptor binding	3	4.34783	0.0214908	IL8, CXCL2, CCL5
GOTERM_BP_FAT	GO:0032101~regulation of response to external stimulus	4	5.7971	0.0349227	PTGS2, IL8, EDN1, CCL5
GOTERM_BP_FAT	GO:0006935~chemotaxis	4	5.7971	0.0354786	IL8, CXCL2, CCL5, FOSL1
GOTERM_BP_FAT	GO:0042330~taxis	4	5.7971	0.0354786	IL8, CXCL2, CCL5, FOSL1
KEGG_PATHWAY	hsa04621:NOD-like receptor signaling pathway	3	4.34783	0.0422322	IL8, CXCL2, CCL5
KEGG_PATHWAY	hsa04060:Cytokine-cytokine receptor interaction	5	7.24638	0.0474931	IL8, CXCL2, TNFSF9, CCL5, IL1A
GOTERM_BP_FAT	GO:0007610~behavior	6	8.69565	0.0598287	FOS, PTGS2, IL8, CXCL2, CCL5, FOSL1
KEGG_PATHWAY	hsa04062:Chemokine signaling pathway	4	5.7971	0.0750073	IL8, FGR, CXCL2, CCL5
KEGG_PATHWAY	hsa04620:Toll-like receptor signaling pathway	3	4.34783	0.0995102	FOS, IL8, CCL5
GOTERM_BP_FAT	GO:0007626~locomotory behavior	4	5.7971	0.126155	IL8, CXCL2, CCL5, FOSL1
GOTERM_BP_FAT	GO:0006955~immune response	6	8.69565	0.199261	IL8, CXCL2, TNFSF9, CCL5, AKIRIN2, IL1A
GOTERM_BP_FAT	GO:0007186~G-protein coupled receptor protein signaling pathway	5	7.24638	0.756628	IL8, ADM, CXCL2, EDN1, CCL5
Annotation Cluster 5	Enrichment Score: 2.11114148077931
Category	Term	Count	%	PValue	Genes
GOTERM_CC_FAT	GO:0005615~extracellular space	14	20.2899	6.95206e-07	OLFM4, IL8, CXCL2, EDN1, SFN, TNFSF9, CCL5, ADM, SERPINE2, HMOX1, LIPG, HBEGF, GDF15, IL1A
GOTERM_CC_FAT	GO:0044421~extracellular region part	16	23.1884	9.36188e-07	OLFM4, IL8, CXCL2, EDN1, SFN, TNFSF9, CCL5, SERPINE2, ADM, CTGF, HMOX1, RPTN, LIPG, HBEGF, GDF15, IL1A
SP_PIR_KEYWORDS	Secreted	17	24.6377	0.000174279	OLFM4, IL8, S100A8, STC2, CXCL2, EDN1, SFN, CCL5, DKK1, SERPINE2, ADM, CTGF, RPTN, LIPG, HBEGF, GDF15, IL1A
GOTERM_CC_FAT	GO:0005576~extracellular region	18	26.087	0.000495419	OLFM4, IL8, STC2, CXCL2, EDN1, SFN, TNFSF9, CCL5, DKK1, SERPINE2, ADM, CTGF, HMOX1, RPTN, LIPG, HBEGF, GDF15, IL1A
SP_PIR_KEYWORDS	disulfide bond	17	24.6377	0.0407613	OLFM4, IL8, PTGS2, STC2, CXCL2, EDN1, CCL5, SLC7A5, SLC7A11, DKK1, ADM, CTGF, TXN, LIPG, HBEGF, GDF15, SRXN1
UP_SEQ_FEATURE	disulfide bond	14	20.2899	0.180767	OLFM4, IL8, PTGS2, CXCL2, EDN1, CCL5, DKK1, ADM, CTGF, TXN, LIPG, HBEGF, GDF15, SRXN1
GOTERM_BP_FAT	GO:0007166~cell surface receptor linked signal transduction	12	17.3913	0.20835	IRAK2, FOS, DKK1, IL8, STC2, ADM, CTGF, CXCL2, EDN1, HBEGF, GDF15, CCL5
SP_PIR_KEYWORDS	signal	14	20.2899	0.338934	OLFM4, IL8, PTGS2, STC2, CXCL2, EDN1, CCL5, DKK1, SERPINE2, ADM, CTGF, LIPG, HBEGF, GDF15
UP_SEQ_FEATURE	signal peptide	14	20.2899	0.347767	OLFM4, IL8, PTGS2, STC2, CXCL2, EDN1, CCL5, DKK1, SERPINE2, ADM, CTGF, LIPG, HBEGF, GDF15
SP_PIR_KEYWORDS	glycoprotein	15	21.7391	0.666279	IER3, OLFM4, PTGS2, STC2, CCL5, SLC7A5, SLC7A11, DKK1, SERPINE2, CTGF, LIPG, HBEGF, GDF15, MYC, IL1A
UP_SEQ_FEATURE	glycosylation site:N-linked (GlcNAc...)	12	17.3913	0.884155	IER3, OLFM4, DKK1, PTGS2, SERPINE2, STC2, CTGF, LIPG, GDF15, SLC7A5, SLC7A11, IL1A
Annotation Cluster 6	Enrichment Score: 2.0909683664734846
Category	Term	Count	%	PValue	Genes
GOTERM_BP_FAT	GO:0051726~regulation of cell cycle	8	11.5942	0.000691646	PTGS2, CYP1A1, EDN1, RHOB, SFN, FOSL1, MYC, IL1A
GOTERM_BP_FAT	GO:0045787~positive regulation of cell cycle	4	5.7971	0.00214671	CYP1A1, EDN1, FOSL1, IL1A
GOTERM_BP_FAT	GO:0007346~regulation of mitotic cell cycle	4	5.7971	0.0311603	CYP1A1, EDN1, MYC, IL1A
GOTERM_BP_FAT	GO:0010564~regulation of cell cycle process	3	4.34783	0.0935118	CYP1A1, EDN1, IL1A
Annotation Cluster 7	Enrichment Score: 1.9945085279148151
Category	Term	Count	%	PValue	Genes
GOTERM_BP_FAT	GO:0008219~cell death	10	14.4928	0.00466467	IER3, HMOX1, RHOB, TRIB3, SFN, PMAIP1, TNFSF9, PPP1R15A, MYC, IL1A
GOTERM_BP_FAT	GO:0016265~death	10	14.4928	0.00487992	IER3, HMOX1, RHOB, TRIB3, SFN, PMAIP1, TNFSF9, PPP1R15A, MYC, IL1A
GOTERM_BP_FAT	GO:0006915~apoptosis	9	13.0435	0.00539442	IER3, RHOB, TRIB3, SFN, PMAIP1, TNFSF9, PPP1R15A, MYC, IL1A
GOTERM_BP_FAT	GO:0012501~programmed cell death	9	13.0435	0.00588936	IER3, RHOB, TRIB3, SFN, PMAIP1, TNFSF9, PPP1R15A, MYC, IL1A
SP_PIR_KEYWORDS	Apoptosis	4	5.7971	0.147302	RHOB, TRIB3, PMAIP1, PPP1R15A
Annotation Cluster 8	Enrichment Score: 1.960490739519695
Category	Term	Count	%	PValue	Genes
GOTERM_BP_FAT	GO:0040012~regulation of locomotion	6	8.69565	0.00170868	SERPINE2, IL8, HMOX1, EDN1, HBEGF, TRIB1
GOTERM_BP_FAT	GO:0001525~angiogenesis	5	7.24638	0.00442781	IL8, CTGF, HMOX1, EDN1, RHOB
GOTERM_BP_FAT	GO:0048514~blood vessel morphogenesis	5	7.24638	0.0150205	IL8, CTGF, HMOX1, EDN1, RHOB
GOTERM_BP_FAT	GO:0007242~intracellular signaling cascade	12	17.3913	0.023417	IRAK2, DUSP2, DUSP1, IL8, ADM, CTGF, HMOX1, EDN1, RHOB, SFN, TRIB1, DUSP6
GOTERM_BP_FAT	GO:0001568~blood vessel development	5	7.24638	0.024499	IL8, CTGF, HMOX1, EDN1, RHOB
GOTERM_BP_FAT	GO:0001944~vasculature development	5	7.24638	0.0264755	IL8, CTGF, HMOX1, EDN1, RHOB
Annotation Cluster 9	Enrichment Score: 1.8286597487077465
Category	Term	Count	%	PValue	Genes
GOTERM_BP_FAT	GO:0045793~positive regulation of cell size	4	5.7971	0.00130598	EDN1, MAP1B, HBEGF, SFN
GOTERM_MF_FAT	GO:0008083~growth factor activity	5	7.24638	0.0064812	DKK1, CTGF, HBEGF, OSGIN1, GDF15
GOTERM_BP_FAT	GO:0001558~regulation of cell growth	5	7.24638	0.0113276	CTGF, MAP1B, HBEGF, OSGIN1, SFN
GOTERM_BP_FAT	GO:0008361~regulation of cell size	5	7.24638	0.0138648	EDN1, MAP1B, HBEGF, OSGIN1, SFN
GOTERM_BP_FAT	GO:0030307~positive regulation of cell growth	3	4.34783	0.015338	MAP1B, HBEGF, SFN
GOTERM_BP_FAT	GO:0032535~regulation of cellular component size	5	7.24638	0.0337446	EDN1, MAP1B, HBEGF, OSGIN1, SFN
GOTERM_BP_FAT	GO:0045927~positive regulation of growth	3	4.34783	0.0504995	MAP1B, HBEGF, SFN
GOTERM_BP_FAT	GO:0040008~regulation of growth	5	7.24638	0.0675802	CTGF, MAP1B, HBEGF, OSGIN1, SFN
Annotation Cluster 10	Enrichment Score: 1.7705320112690834
Category	Term	Count	%	PValue	Genes
GOTERM_BP_FAT	GO:0008544~epidermis development	5	7.24638	0.00945977	PTGS2, CTGF, SPRR3, SFN, KLF4
GOTERM_BP_FAT	GO:0007398~ectoderm development	5	7.24638	0.0123448	PTGS2, CTGF, SPRR3, SFN, KLF4
GOTERM_BP_FAT	GO:0009913~epidermal cell differentiation	3	4.34783	0.0417869	SPRR3, SFN, KLF4
Annotation Cluster 11	Enrichment Score: 1.760313876253476
Category	Term	Count	%	PValue	Genes
GOTERM_BP_FAT	GO:0006469~negative regulation of protein kinase activity	5	7.24638	0.000629787	DUSP2, TRIB3, SFN, TRIB1, DUSP6
GOTERM_BP_FAT	GO:0033673~negative regulation of kinase activity	5	7.24638	0.000715721	DUSP2, TRIB3, SFN, TRIB1, DUSP6
GOTERM_BP_FAT	GO:0044092~negative regulation of molecular function	8	11.5942	0.000729458	IRAK2, DUSP2, HMOX1, TRIB3, SFN, NQO1, TRIB1, DUSP6
GOTERM_BP_FAT	GO:0051348~negative regulation of transferase activity	5	7.24638	0.00091197	DUSP2, TRIB3, SFN, TRIB1, DUSP6
GOTERM_BP_FAT	GO:0043405~regulation of MAP kinase activity	5	7.24638	0.00372623	DUSP2, EDN1, TRIB3, TRIB1, DUSP6
GOTERM_BP_FAT	GO:0043086~negative regulation of catalytic activity	6	8.69565	0.00811627	DUSP2, TRIB3, SFN, NQO1, TRIB1, DUSP6
GOTERM_MF_FAT	GO:0004860~protein kinase inhibitor activity	3	4.34783	0.0119622	TRIB3, SFN, TRIB1
GOTERM_MF_FAT	GO:0019210~kinase inhibitor activity	3	4.34783	0.0126085	TRIB3, SFN, TRIB1
GOTERM_BP_FAT	GO:0045859~regulation of protein kinase activity	6	8.69565	0.0194396	DUSP2, EDN1, TRIB3, SFN, TRIB1, DUSP6
GOTERM_BP_FAT	GO:0043549~regulation of kinase activity	6	8.69565	0.0221655	DUSP2, EDN1, TRIB3, SFN, TRIB1, DUSP6
GOTERM_BP_FAT	GO:0007242~intracellular signaling cascade	12	17.3913	0.023417	IRAK2, DUSP2, DUSP1, IL8, ADM, CTGF, HMOX1, EDN1, RHOB, SFN, TRIB1, DUSP6
GOTERM_BP_FAT	GO:0007243~protein kinase cascade	6	8.69565	0.0253886	IRAK2, DUSP2, HMOX1, EDN1, TRIB1, DUSP6
GOTERM_BP_FAT	GO:0051338~regulation of transferase activity	6	8.69565	0.0259099	DUSP2, EDN1, TRIB3, SFN, TRIB1, DUSP6
GOTERM_MF_FAT	GO:0019901~protein kinase binding	4	5.7971	0.0304428	DUSP2, TRIB3, TOP2B, TRIB1
GOTERM_MF_FAT	GO:0019900~kinase binding	4	5.7971	0.0497897	DUSP2, TRIB3, TOP2B, TRIB1
GOTERM_MF_FAT	GO:0019887~protein kinase regulator activity	3	4.34783	0.0539233	TRIB3, SFN, TRIB1
GOTERM_BP_FAT	GO:0042325~regulation of phosphorylation	6	8.69565	0.0585185	DUSP2, EDN1, TRIB3, SFN, TRIB1, DUSP6
GOTERM_BP_FAT	GO:0051174~regulation of phosphorus metabolic process	6	8.69565	0.0671014	DUSP2, EDN1, TRIB3, SFN, TRIB1, DUSP6
GOTERM_BP_FAT	GO:0019220~regulation of phosphate metabolic process	6	8.69565	0.0671014	DUSP2, EDN1, TRIB3, SFN, TRIB1, DUSP6
GOTERM_MF_FAT	GO:0019207~kinase regulator activity	3	4.34783	0.0687635	TRIB3, SFN, TRIB1
GOTERM_MF_FAT	GO:0019899~enzyme binding	6	8.69565	0.0933796	DUSP2, CYP1A1, HMOX1, TRIB3, TOP2B, TRIB1
GOTERM_MF_FAT	GO:0004857~enzyme inhibitor activity	4	5.7971	0.128849	SERPINE2, TRIB3, SFN, TRIB1
GOTERM_BP_FAT	GO:0000165~MAPKKK cascade	3	4.34783	0.201334	DUSP2, TRIB1, DUSP6
Annotation Cluster 12	Enrichment Score: 1.7040500666874416
Category	Term	Count	%	PValue	Genes
GOTERM_BP_FAT	GO:0051240~positive regulation of multicellular organismal process	8	11.5942	0.000108448	PTGS2, ADM, HMOX1, EDN1, LIPG, CCL5, AKIRIN2, IL1A
GOTERM_BP_FAT	GO:0051046~regulation of secretion	3	4.34783	0.231149	HMOX1, EDN1, IL1A
GOTERM_BP_FAT	GO:0060341~regulation of cellular localization	3	4.34783	0.308131	HMOX1, EDN1, IL1A
Annotation Cluster 13	Enrichment Score: 1.6487930129941981
Category	Term	Count	%	PValue	Genes
SP_PIR_KEYWORDS	heparin-binding	4	5.7971	0.0015121	SERPINE2, CTGF, LIPG, HBEGF
GOTERM_MF_FAT	GO:0008201~heparin binding	4	5.7971	0.0119652	SERPINE2, CTGF, LIPG, HBEGF
GOTERM_MF_FAT	GO:0005539~glycosaminoglycan binding	4	5.7971	0.026869	SERPINE2, CTGF, LIPG, HBEGF
GOTERM_MF_FAT	GO:0001871~pattern binding	4	5.7971	0.0342556	SERPINE2, CTGF, LIPG, HBEGF
GOTERM_MF_FAT	GO:0030247~polysaccharide binding	4	5.7971	0.0342556	SERPINE2, CTGF, LIPG, HBEGF
GOTERM_MF_FAT	GO:0030246~carbohydrate binding	4	5.7971	0.224402	SERPINE2, CTGF, LIPG, HBEGF
Annotation Cluster 14	Enrichment Score: 1.573939372915908
Category	Term	Count	%	PValue	Genes
GOTERM_BP_FAT	GO:0044092~negative regulation of molecular function	8	11.5942	0.000729458	IRAK2, DUSP2, HMOX1, TRIB3, SFN, NQO1, TRIB1, DUSP6
GOTERM_BP_FAT	GO:0043433~negative regulation of transcription factor activity	3	4.34783	0.0174846	IRAK2, HMOX1, TRIB1
GOTERM_BP_FAT	GO:0043392~negative regulation of DNA binding	3	4.34783	0.0221335	IRAK2, HMOX1, TRIB1
GOTERM_BP_FAT	GO:0007243~protein kinase cascade	6	8.69565	0.0253886	IRAK2, DUSP2, HMOX1, EDN1, TRIB1, DUSP6
GOTERM_BP_FAT	GO:0051100~negative regulation of binding	3	4.34783	0.0290296	IRAK2, HMOX1, TRIB1
GOTERM_BP_FAT	GO:0051090~regulation of transcription factor activity	3	4.34783	0.0786599	IRAK2, HMOX1, TRIB1
GOTERM_BP_FAT	GO:0051101~regulation of DNA binding	3	4.34783	0.103354	IRAK2, HMOX1, TRIB1
GOTERM_BP_FAT	GO:0051098~regulation of binding	3	4.34783	0.151432	IRAK2, HMOX1, TRIB1
Annotation Cluster 15	Enrichment Score: 1.559483025889355
Category	Term	Count	%	PValue	Genes
GOTERM_BP_FAT	GO:0043065~positive regulation of apoptosis	8	11.5942	0.00309916	PTGS2, DUSP1, HMOX1, SFN, PMAIP1, NQO1, FOSL1, MYC
GOTERM_BP_FAT	GO:0043068~positive regulation of programmed cell death	8	11.5942	0.00322085	PTGS2, DUSP1, HMOX1, SFN, PMAIP1, NQO1, FOSL1, MYC
GOTERM_BP_FAT	GO:0010942~positive regulation of cell death	8	11.5942	0.00330398	PTGS2, DUSP1, HMOX1, SFN, PMAIP1, NQO1, FOSL1, MYC
GOTERM_BP_FAT	GO:0001836~release of cytochrome c from mitochondria	3	4.34783	0.00397468	SFN, PMAIP1, MYC
GOTERM_BP_FAT	GO:0008219~cell death	10	14.4928	0.00466467	IER3, HMOX1, RHOB, TRIB3, SFN, PMAIP1, TNFSF9, PPP1R15A, MYC, IL1A
GOTERM_BP_FAT	GO:0016265~death	10	14.4928	0.00487992	IER3, HMOX1, RHOB, TRIB3, SFN, PMAIP1, TNFSF9, PPP1R15A, MYC, IL1A
GOTERM_BP_FAT	GO:0008637~apoptotic mitochondrial changes	3	4.34783	0.0085503	SFN, PMAIP1, MYC
GOTERM_BP_FAT	GO:0042981~regulation of apoptosis	10	14.4928	0.00950275	IER3, PTGS2, DUSP1, HMOX1, SFN, PMAIP1, NQO1, FOSL1, MYC, IL1A
GOTERM_BP_FAT	GO:0043067~regulation of programmed cell death	10	14.4928	0.0101042	IER3, PTGS2, DUSP1, HMOX1, SFN, PMAIP1, NQO1, FOSL1, MYC, IL1A
GOTERM_BP_FAT	GO:0010941~regulation of cell death	10	14.4928	0.010337	IER3, PTGS2, DUSP1, HMOX1, SFN, PMAIP1, NQO1, FOSL1, MYC, IL1A
GOTERM_BP_FAT	GO:0008629~induction of apoptosis by intracellular signals	3	4.34783	0.0246289	HMOX1, SFN, MYC
GOTERM_BP_FAT	GO:0043281~regulation of caspase activity	3	4.34783	0.049377	SFN, PMAIP1, MYC
GOTERM_BP_FAT	GO:0052548~regulation of endopeptidase activity	3	4.34783	0.0527719	SFN, PMAIP1, MYC
GOTERM_BP_FAT	GO:0052547~regulation of peptidase activity	3	4.34783	0.0574242	SFN, PMAIP1, MYC
GOTERM_BP_FAT	GO:0006916~anti-apoptosis	4	5.7971	0.0658743	IER3, HMOX1, MYC, IL1A
GOTERM_BP_FAT	GO:0007005~mitochondrion organization	3	4.34783	0.128339	SFN, PMAIP1, MYC
GOTERM_BP_FAT	GO:0006917~induction of apoptosis	4	5.7971	0.17498	HMOX1, SFN, PMAIP1, MYC
GOTERM_BP_FAT	GO:0012502~induction of programmed cell death	4	5.7971	0.176097	HMOX1, SFN, PMAIP1, MYC
GOTERM_BP_FAT	GO:0051336~regulation of hydrolase activity	4	5.7971	0.194237	EDN1, SFN, PMAIP1, MYC
GOTERM_BP_FAT	GO:0043066~negative regulation of apoptosis	4	5.7971	0.214008	IER3, HMOX1, MYC, IL1A
GOTERM_BP_FAT	GO:0043069~negative regulation of programmed cell death	4	5.7971	0.219907	IER3, HMOX1, MYC, IL1A
GOTERM_BP_FAT	GO:0060548~negative regulation of cell death	4	5.7971	0.221092	IER3, HMOX1, MYC, IL1A
Annotation Cluster 16	Enrichment Score: 1.4285633086818443
Category	Term	Count	%	PValue	Genes
GOTERM_BP_FAT	GO:0051240~positive regulation of multicellular organismal process	8	11.5942	0.000108448	PTGS2, ADM, HMOX1, EDN1, LIPG, CCL5, AKIRIN2, IL1A
GOTERM_BP_FAT	GO:0055066~di-, tri-valent inorganic cation homeostasis	6	8.69565	0.00439316	ADM, HMOX1, EDN1, CCL5, MYC, FTL
GOTERM_BP_FAT	GO:0042592~homeostatic process	10	14.4928	0.0061803	ADM, RPS17, HMOX1, EDN1, TXN, LIPG, CCL5, MYC, IL1A, FTL
GOTERM_BP_FAT	GO:0055080~cation homeostasis	6	8.69565	0.00924613	ADM, HMOX1, EDN1, CCL5, MYC, FTL
GOTERM_BP_FAT	GO:0019229~regulation of vasoconstriction	3	4.34783	0.0102266	PTGS2, ADM, EDN1
GOTERM_BP_FAT	GO:0055072~iron ion homeostasis	3	4.34783	0.0114184	HMOX1, MYC, FTL
GOTERM_BP_FAT	GO:0044057~regulation of system process	6	8.69565	0.0126195	PTGS2, ADM, HMOX1, EDN1, MAP1B, HBEGF
GOTERM_BP_FAT	GO:0008610~lipid biosynthetic process	6	8.69565	0.0150383	PTGS2, CYP1A1, ADM, MLYCD, EDN1, AGPAT9
GOTERM_BP_FAT	GO:0007267~cell-cell signaling	8	11.5942	0.0178695	STC2, ADM, EDN1, TXN, GDF15, TNFSF9, NQO1, CCL5
GOTERM_BP_FAT	GO:0030005~cellular di-, tri-valent inorganic cation homeostasis	5	7.24638	0.0191227	ADM, EDN1, CCL5, MYC, FTL
GOTERM_BP_FAT	GO:0001666~response to hypoxia	4	5.7971	0.0225321	CYP1A1, ADM, HMOX1, EDN1
GOTERM_BP_FAT	GO:0070482~response to oxygen levels	4	5.7971	0.0257078	CYP1A1, ADM, HMOX1, EDN1
GOTERM_BP_FAT	GO:0048878~chemical homeostasis	7	10.1449	0.0273468	ADM, HMOX1, EDN1, LIPG, CCL5, MYC, FTL
GOTERM_BP_FAT	GO:0030003~cellular cation homeostasis	5	7.24638	0.0274988	ADM, EDN1, CCL5, MYC, FTL
GOTERM_BP_FAT	GO:0050801~ion homeostasis	6	8.69565	0.0368195	ADM, HMOX1, EDN1, CCL5, MYC, FTL
GOTERM_BP_FAT	GO:0051241~negative regulation of multicellular organismal process	4	5.7971	0.0377482	PTGS2, ADM, HMOX1, EDN1
GOTERM_BP_FAT	GO:0008015~blood circulation	4	5.7971	0.0515223	PTGS2, ADM, HMOX1, EDN1
GOTERM_BP_FAT	GO:0003013~circulatory system process	4	5.7971	0.0515223	PTGS2, ADM, HMOX1, EDN1
GOTERM_BP_FAT	GO:0019725~cellular homeostasis	6	8.69565	0.0585185	ADM, EDN1, TXN, CCL5, MYC, FTL
GOTERM_BP_FAT	GO:0008217~regulation of blood pressure	3	4.34783	0.0747521	PTGS2, HMOX1, EDN1
GOTERM_BP_FAT	GO:0006873~cellular ion homeostasis	5	7.24638	0.0879787	ADM, EDN1, CCL5, MYC, FTL
GOTERM_BP_FAT	GO:0055082~cellular chemical homeostasis	5	7.24638	0.091979	ADM, EDN1, CCL5, MYC, FTL
GOTERM_BP_FAT	GO:0051051~negative regulation of transport	3	4.34783	0.123829	PTGS2, HMOX1, EDN1
GOTERM_BP_FAT	GO:0010817~regulation of hormone levels	3	4.34783	0.148305	CYP1A1, ADM, EDN1
GOTERM_BP_FAT	GO:0006874~cellular calcium ion homeostasis	3	4.34783	0.199691	ADM, EDN1, CCL5
GOTERM_BP_FAT	GO:0055074~calcium ion homeostasis	3	4.34783	0.207922	ADM, EDN1, CCL5
GOTERM_BP_FAT	GO:0006875~cellular metal ion homeostasis	3	4.34783	0.221167	ADM, EDN1, CCL5
GOTERM_BP_FAT	GO:0055065~metal ion homeostasis	3	4.34783	0.236152	ADM, EDN1, CCL5
GOTERM_BP_FAT	GO:0046903~secretion	3	4.34783	0.393391	HMOX1, EDN1, CCL5
GOTERM_BP_FAT	GO:0007186~G-protein coupled receptor protein signaling pathway	5	7.24638	0.756628	IL8, ADM, CXCL2, EDN1, CCL5
Annotation Cluster 17	Enrichment Score: 1.4127217129512553
Category	Term	Count	%	PValue	Genes
GOTERM_BP_FAT	GO:0006928~cell motion	7	10.1449	0.0197626	PTGS2, IL8, CTGF, TXN, HBEGF, TOP2B, CCL5
GOTERM_BP_FAT	GO:0016477~cell migration	5	7.24638	0.0357273	IL8, CTGF, HBEGF, TOP2B, CCL5
GOTERM_BP_FAT	GO:0048870~cell motility	5	7.24638	0.0495136	IL8, CTGF, HBEGF, TOP2B, CCL5
GOTERM_BP_FAT	GO:0051674~localization of cell	5	7.24638	0.0495136	IL8, CTGF, HBEGF, TOP2B, CCL5
KEGG_PATHWAY	hsa05120:Epithelial cell signaling in Helicobacter pylori infection	3	4.34783	0.0498997	IL8, HBEGF, CCL5
Annotation Cluster 18	Enrichment Score: 1.273042489097199
Category	Term	Count	%	PValue	Genes
PIR_SUPERFAMILY	PIRSF001719:fos transforming protein	3	4.34783	0.000282306	FOS, ATF3, FOSL1
INTERPRO	IPR000837:Fos transforming protein	3	4.34783	0.000388377	FOS, ATF3, FOSL1
UP_SEQ_FEATURE	domain:Leucine-zipper	5	7.24638	0.000602302	MAFF, FOS, ATF3, FOSL1, MYC
INTERPRO	IPR004827:Basic-leucine zipper (bZIP) transcription factor	4	5.7971	0.00105521	MAFF, FOS, ATF3, FOSL1
SMART	SM00338:BRLZ	4	5.7971	0.0012687	MAFF, FOS, ATF3, FOSL1
GOTERM_BP_FAT	GO:0009612~response to mechanical stimulus	4	5.7971	0.00204023	FOS, MAP1B, FOSL1, MYC
UP_SEQ_FEATURE	DNA-binding region:Basic motif	5	7.24638	0.00246177	MAFF, FOS, ATF3, FOSL1, MYC
GOTERM_BP_FAT	GO:0031328~positive regulation of cellular biosynthetic process	10	14.4928	0.0033914	KLF6, FOS, HMOX1, EDN1, KLF2, FOSL1, MYC, AKIRIN2, KLF4, IL1A
GOTERM_BP_FAT	GO:0009891~positive regulation of biosynthetic process	10	14.4928	0.00373309	KLF6, FOS, HMOX1, EDN1, KLF2, FOSL1, MYC, AKIRIN2, KLF4, IL1A
GOTERM_BP_FAT	GO:0010557~positive regulation of macromolecule biosynthetic process	9	13.0435	0.00875119	KLF6, FOS, HMOX1, KLF2, FOSL1, MYC, AKIRIN2, KLF4, IL1A
GOTERM_MF_FAT	GO:0003690~double-stranded DNA binding	4	5.7971	0.0101715	KLF6, FOS, MYC, KLF4
GOTERM_BP_FAT	GO:0051173~positive regulation of nitrogen compound metabolic process	8	11.5942	0.0252171	KLF6, FOS, EDN1, KLF2, FOSL1, MYC, AKIRIN2, KLF4
GOTERM_BP_FAT	GO:0045944~positive regulation of transcription from RNA polymerase II promoter	6	8.69565	0.0256484	KLF6, FOS, FOSL1, MYC, AKIRIN2, KLF4
SP_PIR_KEYWORDS	dna-binding	13	18.8406	0.0266091	SCRT2, ZNF275, KLF6, MAFF, ZNF469, FOS, ATF3, TOP2B, KLF2, FOSL1, MYC, KLF4, PHC2
GOTERM_MF_FAT	GO:0043566~structure-specific DNA binding	4	5.7971	0.0293972	KLF6, FOS, MYC, KLF4
GOTERM_BP_FAT	GO:0010604~positive regulation of macromolecule metabolic process	9	13.0435	0.0376998	KLF6, FOS, HMOX1, KLF2, FOSL1, MYC, AKIRIN2, KLF4, IL1A
GOTERM_BP_FAT	GO:0045941~positive regulation of transcription	7	10.1449	0.0409703	KLF6, FOS, KLF2, FOSL1, MYC, AKIRIN2, KLF4
GOTERM_BP_FAT	GO:0010628~positive regulation of gene expression	7	10.1449	0.0462217	KLF6, FOS, KLF2, FOSL1, MYC, AKIRIN2, KLF4
GOTERM_BP_FAT	GO:0045935~positive regulation of nucleobase, nucleoside, nucleotide and nucleic acid metabolic process	7	10.1449	0.0613308	KLF6, FOS, KLF2, FOSL1, MYC, AKIRIN2, KLF4
GOTERM_BP_FAT	GO:0045893~positive regulation of transcription, DNA-dependent	6	8.69565	0.0634051	KLF6, FOS, FOSL1, MYC, AKIRIN2, KLF4
GOTERM_BP_FAT	GO:0051254~positive regulation of RNA metabolic process	6	8.69565	0.0652383	KLF6, FOS, FOSL1, MYC, AKIRIN2, KLF4
SP_PIR_KEYWORDS	transcription regulation	12	17.3913	0.0902825	SCRT2, MAFF, KLF6, FOS, ZNF275, ZNF469, ATF3, TRIB3, KLF2, MYC, AKIRIN2, KLF4
GOTERM_BP_FAT	GO:0006357~regulation of transcription from RNA polymerase II promoter	7	10.1449	0.108319	KLF6, FOS, HMOX1, FOSL1, MYC, AKIRIN2, KLF4
SP_PIR_KEYWORDS	DNA binding	4	5.7971	0.115239	MAFF, FOS, ATF3, FOSL1
SP_PIR_KEYWORDS	nucleus	20	28.9855	0.146406	SCRT2, MAFF, KLF6, ZNF275, ZNF469, TRIB3, SFN, DUSP5, FOS, ATF3, DUSP2, RHOB, C2CD4A, KLF2, TOP2B, FOSL1, MYC, KLF4, AKIRIN2, PHC2
GOTERM_MF_FAT	GO:0043565~sequence-specific DNA binding	6	8.69565	0.148145	MAFF, FOS, ATF3, FOSL1, MYC, KLF4
GOTERM_MF_FAT	GO:0003700~transcription factor activity	8	11.5942	0.161573	MAFF, KLF6, FOS, ATF3, KLF2, FOSL1, MYC, KLF4
SP_PIR_KEYWORDS	Transcription	11	15.942	0.180204	SCRT2, MAFF, KLF6, ZNF275, ZNF469, ATF3, TRIB3, KLF2, MYC, AKIRIN2, KLF4
GOTERM_BP_FAT	GO:0045449~regulation of transcription	16	23.1884	0.181517	SCRT2, IRAK2, MAFF, ZNF275, KLF6, ZNF469, TRIB3, TRIB1, FOS, ATF3, HMOX1, KLF2, FOSL1, MYC, AKIRIN2, KLF4
GOTERM_CC_FAT	GO:0005654~nucleoplasm	6	8.69565	0.221791	FOS, TOP2B, MYC, AKIRIN2, KLF4, DUSP6
GOTERM_MF_FAT	GO:0046983~protein dimerization activity	5	7.24638	0.240861	IRAK2, FOS, ATF3, TOP2B, FOSL1
GOTERM_MF_FAT	GO:0030528~transcription regulator activity	10	14.4928	0.260359	MAFF, KLF6, FOS, ATF3, TRIB3, KLF2, FOSL1, MYC, AKIRIN2, KLF4
SP_PIR_KEYWORDS	activator	4	5.7971	0.271583	KLF6, KLF2, MYC, KLF4
GOTERM_MF_FAT	GO:0003677~DNA binding	14	20.2899	0.272352	SCRT2, MAFF, ZNF275, KLF6, ZNF469, ZBED2, FOS, ATF3, TOP2B, KLF2, FOSL1, MYC, KLF4, PHC2
GOTERM_BP_FAT	GO:0006366~transcription from RNA polymerase II promoter	3	4.34783	0.284718	MAFF, FOSL1, MYC
GOTERM_MF_FAT	GO:0016563~transcription activator activity	4	5.7971	0.294301	KLF6, KLF2, FOSL1, KLF4
GOTERM_CC_FAT	GO:0044451~nucleoplasm part	4	5.7971	0.334557	FOS, MYC, AKIRIN2, KLF4
GOTERM_BP_FAT	GO:0006350~transcription	12	17.3913	0.345205	SCRT2, MAFF, KLF6, ZNF275, ZNF469, ATF3, TRIB3, KLF2, FOSL1, MYC, AKIRIN2, KLF4
GOTERM_BP_FAT	GO:0006351~transcription, DNA-dependent	3	4.34783	0.380526	MAFF, FOSL1, MYC
GOTERM_BP_FAT	GO:0032774~RNA biosynthetic process	3	4.34783	0.386972	MAFF, FOSL1, MYC
GOTERM_BP_FAT	GO:0006355~regulation of transcription, DNA-dependent	10	14.4928	0.406391	MAFF, KLF6, FOS, ZNF275, ATF3, HMOX1, FOSL1, MYC, AKIRIN2, KLF4
GOTERM_BP_FAT	GO:0010605~negative regulation of macromolecule metabolic process	5	7.24638	0.423821	EDN1, HBEGF, MYC, AKIRIN2, KLF4
GOTERM_BP_FAT	GO:0051252~regulation of RNA metabolic process	10	14.4928	0.433479	MAFF, KLF6, FOS, ZNF275, ATF3, HMOX1, FOSL1, MYC, AKIRIN2, KLF4
GOTERM_BP_FAT	GO:0010629~negative regulation of gene expression	3	4.34783	0.669098	MYC, AKIRIN2, KLF4
GOTERM_BP_FAT	GO:0050890~cognition	4	5.7971	0.786773	FOS, PTGS2, FOSL1, MYC
GOTERM_BP_FAT	GO:0050877~neurological system process	5	7.24638	0.807072	FOS, PTGS2, NQO1, FOSL1, MYC
Annotation Cluster 19	Enrichment Score: 1.2630156558904604
Category	Term	Count	%	PValue	Genes
GOTERM_BP_FAT	GO:0010035~response to inorganic substance	7	10.1449	0.000312299	FOS, PTGS2, DUSP1, CYP1A1, HMOX1, MAP1B, FOSL1
GOTERM_BP_FAT	GO:0014070~response to organic cyclic substance	5	7.24638	0.00214502	FOS, PTGS2, CYP1A1, HMOX1, FOSL1
GOTERM_BP_FAT	GO:0055114~oxidation reduction	8	11.5942	0.0242915	PTGS2, CYP1A1, HMOX1, AKR1B10, TXN, NQO1, SRXN1, FTL
SP_PIR_KEYWORDS	oxidoreductase	6	8.69565	0.0459914	PTGS2, CYP1A1, HMOX1, AKR1B10, NQO1, SRXN1
UP_SEQ_FEATURE	metal ion-binding site:Iron (heme axial ligand)	3	4.34783	0.0463912	PTGS2, CYP1A1, HMOX1
SP_PIR_KEYWORDS	microsome	3	4.34783	0.0527658	PTGS2, CYP1A1, HMOX1
GOTERM_CC_FAT	GO:0005792~microsome	4	5.7971	0.0562218	PTGS2, CYP1A1, HMOX1, FOSL1
GOTERM_CC_FAT	GO:0042598~vesicular fraction	4	5.7971	0.0603067	PTGS2, CYP1A1, HMOX1, FOSL1
SP_PIR_KEYWORDS	heme	3	4.34783	0.0666106	PTGS2, CYP1A1, HMOX1
SP_PIR_KEYWORDS	metalloprotein	3	4.34783	0.0695111	PTGS2, CYP1A1, FTL
SP_PIR_KEYWORDS	iron	4	5.7971	0.0772628	PTGS2, CYP1A1, HMOX1, FTL
GOTERM_MF_FAT	GO:0020037~heme binding	3	4.34783	0.107656	PTGS2, CYP1A1, HMOX1
GOTERM_MF_FAT	GO:0046906~tetrapyrrole binding	3	4.34783	0.119655	PTGS2, CYP1A1, HMOX1
GOTERM_MF_FAT	GO:0005506~iron ion binding	4	5.7971	0.170129	PTGS2, CYP1A1, HMOX1, FTL
GOTERM_CC_FAT	GO:0005624~membrane fraction	6	8.69565	0.174438	FOS, PTGS2, CYP1A1, HMOX1, RHOB, FOSL1
GOTERM_CC_FAT	GO:0005626~insoluble fraction	6	8.69565	0.193384	FOS, PTGS2, CYP1A1, HMOX1, RHOB, FOSL1
SP_PIR_KEYWORDS	endoplasmic reticulum	5	7.24638	0.236576	PTGS2, CYP1A1, HMOX1, AGPAT9, PPP1R15A
GOTERM_CC_FAT	GO:0005783~endoplasmic reticulum	5	7.24638	0.474436	PTGS2, CYP1A1, HMOX1, AGPAT9, PPP1R15A
Annotation Cluster 20	Enrichment Score: 1.1170297954793769
Category	Term	Count	%	PValue	Genes
GOTERM_BP_FAT	GO:0044057~regulation of system process	6	8.69565	0.0126195	PTGS2, ADM, HMOX1, EDN1, MAP1B, HBEGF
GOTERM_BP_FAT	GO:0050804~regulation of synaptic transmission	3	4.34783	0.125328	PTGS2, EDN1, MAP1B
GOTERM_BP_FAT	GO:0051969~regulation of transmission of nerve impulse	3	4.34783	0.142092	PTGS2, EDN1, MAP1B
GOTERM_BP_FAT	GO:0031644~regulation of neurological system process	3	4.34783	0.151432	PTGS2, EDN1, MAP1B
Annotation Cluster 21	Enrichment Score: 1.079962911618288
Category	Term	Count	%	PValue	Genes
GOTERM_BP_FAT	GO:0008610~lipid biosynthetic process	6	8.69565	0.0150383	PTGS2, CYP1A1, ADM, MLYCD, EDN1, AGPAT9
GOTERM_BP_FAT	GO:0006633~fatty acid biosynthetic process	3	4.34783	0.049377	PTGS2, MLYCD, EDN1
GOTERM_BP_FAT	GO:0016053~organic acid biosynthetic process	3	4.34783	0.154573	PTGS2, MLYCD, EDN1
GOTERM_BP_FAT	GO:0046394~carboxylic acid biosynthetic process	3	4.34783	0.154573	PTGS2, MLYCD, EDN1
GOTERM_BP_FAT	GO:0006631~fatty acid metabolic process	3	4.34783	0.22449	PTGS2, MLYCD, EDN1
Annotation Cluster 22	Enrichment Score: 1.034357824815875
Category	Term	Count	%	PValue	Genes
GOTERM_BP_FAT	GO:0010638~positive regulation of organelle organization	3	4.34783	0.0539217	EDN1, MAP1B, IL1A
GOTERM_BP_FAT	GO:0033043~regulation of organelle organization	4	5.7971	0.074473	EDN1, MAP1B, MYC, IL1A
GOTERM_BP_FAT	GO:0051130~positive regulation of cellular component organization	3	4.34783	0.19641	EDN1, MAP1B, IL1A
Annotation Cluster 23	Enrichment Score: 0.9759403134075773
Category	Term	Count	%	PValue	Genes
GOTERM_CC_FAT	GO:0005730~nucleolus	8	11.5942	0.0131349	FOS, ZNF275, ATF3, HMOX1, HKDC1, TRIB3, TOP2B, KLF4
GOTERM_CC_FAT	GO:0031981~nuclear lumen	11	15.942	0.0353304	FOS, ZNF275, ATF3, HMOX1, HKDC1, TRIB3, TOP2B, MYC, AKIRIN2, KLF4, DUSP6
GOTERM_CC_FAT	GO:0070013~intracellular organelle lumen	12	17.3913	0.0543299	FOS, ZNF275, ATF3, PTGS2, HMOX1, HKDC1, TRIB3, TOP2B, MYC, AKIRIN2, KLF4, DUSP6
GOTERM_CC_FAT	GO:0043233~organelle lumen	12	17.3913	0.0622889	FOS, ZNF275, ATF3, PTGS2, HMOX1, HKDC1, TRIB3, TOP2B, MYC, AKIRIN2, KLF4, DUSP6
GOTERM_CC_FAT	GO:0031974~membrane-enclosed lumen	12	17.3913	0.0699018	FOS, ZNF275, ATF3, PTGS2, HMOX1, HKDC1, TRIB3, TOP2B, MYC, AKIRIN2, KLF4, DUSP6
SP_PIR_KEYWORDS	transcription regulation	12	17.3913	0.0902825	SCRT2, MAFF, KLF6, FOS, ZNF275, ZNF469, ATF3, TRIB3, KLF2, MYC, AKIRIN2, KLF4
SP_PIR_KEYWORDS	repressor	4	5.7971	0.193334	MAFF, ZNF275, ATF3, AKIRIN2
GOTERM_CC_FAT	GO:0043232~intracellular non-membrane-bounded organelle	13	18.8406	0.233432	ZNF275, HKDC1, MAP1B, TRIB3, FOS, ATF3, RPS17, RPTN, HMOX1, TOP2B, MYC, KLF4, FTL
GOTERM_CC_FAT	GO:0043228~non-membrane-bounded organelle	13	18.8406	0.233432	ZNF275, HKDC1, MAP1B, TRIB3, FOS, ATF3, RPS17, RPTN, HMOX1, TOP2B, MYC, KLF4, FTL
GOTERM_BP_FAT	GO:0006355~regulation of transcription, DNA-dependent	10	14.4928	0.406391	MAFF, KLF6, FOS, ZNF275, ATF3, HMOX1, FOSL1, MYC, AKIRIN2, KLF4
GOTERM_BP_FAT	GO:0051252~regulation of RNA metabolic process	10	14.4928	0.433479	MAFF, KLF6, FOS, ZNF275, ATF3, HMOX1, FOSL1, MYC, AKIRIN2, KLF4
Annotation Cluster 24	Enrichment Score: 0.853880176191744
Category	Term	Count	%	PValue	Genes
GOTERM_BP_FAT	GO:0048660~regulation of smooth muscle cell proliferation	5	7.24638	5.29902e-05	PTGS2, EDN1, HBEGF, KLF4, TRIB1
GOTERM_BP_FAT	GO:0010605~negative regulation of macromolecule metabolic process	5	7.24638	0.423821	EDN1, HBEGF, MYC, AKIRIN2, KLF4
GOTERM_BP_FAT	GO:0010558~negative regulation of macromolecule biosynthetic process	4	5.7971	0.450301	EDN1, HBEGF, AKIRIN2, KLF4
GOTERM_BP_FAT	GO:0031327~negative regulation of cellular biosynthetic process	4	5.7971	0.46691	EDN1, HBEGF, AKIRIN2, KLF4
GOTERM_BP_FAT	GO:0009890~negative regulation of biosynthetic process	4	5.7971	0.48098	EDN1, HBEGF, AKIRIN2, KLF4
GOTERM_BP_FAT	GO:0045934~negative regulation of nucleobase, nucleoside, nucleotide and nucleic acid metabolic process	3	4.34783	0.677599	EDN1, AKIRIN2, KLF4
GOTERM_BP_FAT	GO:0051172~negative regulation of nitrogen compound metabolic process	3	4.34783	0.684895	EDN1, AKIRIN2, KLF4
Annotation Cluster 25	Enrichment Score: 0.7468673725198666
Category	Term	Count	%	PValue	Genes
GOTERM_BP_FAT	GO:0007423~sensory organ development	4	5.7971	0.0843951	CYP1A1, EDN1, MYC, KLF4
GOTERM_BP_FAT	GO:0048598~embryonic morphogenesis	4	5.7971	0.160656	DKK1, EDN1, MYC, KLF4
GOTERM_BP_FAT	GO:0010605~negative regulation of macromolecule metabolic process	5	7.24638	0.423821	EDN1, HBEGF, MYC, AKIRIN2, KLF4
Annotation Cluster 26	Enrichment Score: 0.6885636549995938
Category	Term	Count	%	PValue	Genes
GOTERM_BP_FAT	GO:0006006~glucose metabolic process	3	4.34783	0.151432	ATF3, HKDC1, MYC
GOTERM_BP_FAT	GO:0019318~hexose metabolic process	3	4.34783	0.214534	ATF3, HKDC1, MYC
GOTERM_BP_FAT	GO:0005996~monosaccharide metabolic process	3	4.34783	0.264603	ATF3, HKDC1, MYC
Annotation Cluster 27	Enrichment Score: 0.5945352389402488
Category	Term	Count	%	PValue	Genes
SP_PIR_KEYWORDS	dna-binding	13	18.8406	0.0266091	SCRT2, ZNF275, KLF6, MAFF, ZNF469, FOS, ATF3, TOP2B, KLF2, FOSL1, MYC, KLF4, PHC2
UP_SEQ_FEATURE	zinc finger region:C2H2-type 1	6	8.69565	0.0413383	SCRT2, KLF6, ZNF275, ZNF469, KLF2, KLF4
UP_SEQ_FEATURE	zinc finger region:C2H2-type 2	6	8.69565	0.0618571	SCRT2, KLF6, ZNF275, ZNF469, KLF2, KLF4
UP_SEQ_FEATURE	zinc finger region:C2H2-type 3	6	8.69565	0.0668417	SCRT2, KLF6, ZNF275, ZNF469, KLF2, KLF4
SP_PIR_KEYWORDS	transcription regulation	12	17.3913	0.0902825	SCRT2, MAFF, KLF6, FOS, ZNF275, ZNF469, ATF3, TRIB3, KLF2, MYC, AKIRIN2, KLF4
GOTERM_MF_FAT	GO:0043565~sequence-specific DNA binding	6	8.69565	0.148145	MAFF, FOS, ATF3, FOSL1, MYC, KLF4
GOTERM_MF_FAT	GO:0003700~transcription factor activity	8	11.5942	0.161573	MAFF, KLF6, FOS, ATF3, KLF2, FOSL1, MYC, KLF4
INTERPRO	IPR007087:Zinc finger, C2H2-type	6	8.69565	0.174305	SCRT2, KLF6, ZNF275, ZNF469, KLF2, KLF4
SP_PIR_KEYWORDS	Transcription	11	15.942	0.180204	SCRT2, MAFF, KLF6, ZNF275, ZNF469, ATF3, TRIB3, KLF2, MYC, AKIRIN2, KLF4
GOTERM_BP_FAT	GO:0045449~regulation of transcription	16	23.1884	0.181517	SCRT2, IRAK2, MAFF, ZNF275, KLF6, ZNF469, TRIB3, TRIB1, FOS, ATF3, HMOX1, KLF2, FOSL1, MYC, AKIRIN2, KLF4
INTERPRO	IPR015880:Zinc finger, C2H2-like	6	8.69565	0.182605	SCRT2, KLF6, ZNF275, ZNF469, KLF2, KLF4
INTERPRO	IPR013087:Zinc finger, C2H2-type/integrase, DNA-binding	5	7.24638	0.207698	SCRT2, KLF6, ZNF275, KLF2, KLF4
SMART	SM00355:ZnF_C2H2	6	8.69565	0.221166	SCRT2, KLF6, ZNF275, ZNF469, KLF2, KLF4
GOTERM_MF_FAT	GO:0030528~transcription regulator activity	10	14.4928	0.260359	MAFF, KLF6, FOS, ATF3, TRIB3, KLF2, FOSL1, MYC, AKIRIN2, KLF4
GOTERM_MF_FAT	GO:0003677~DNA binding	14	20.2899	0.272352	SCRT2, MAFF, ZNF275, KLF6, ZNF469, ZBED2, FOS, ATF3, TOP2B, KLF2, FOSL1, MYC, KLF4, PHC2
GOTERM_BP_FAT	GO:0006350~transcription	12	17.3913	0.345205	SCRT2, MAFF, KLF6, ZNF275, ZNF469, ATF3, TRIB3, KLF2, FOSL1, MYC, AKIRIN2, KLF4
SP_PIR_KEYWORDS	zinc-finger	8	11.5942	0.390889	ZBED2, SCRT2, KLF6, ZNF275, ZNF469, KLF2, KLF4, PHC2
GOTERM_BP_FAT	GO:0006355~regulation of transcription, DNA-dependent	10	14.4928	0.406391	MAFF, KLF6, FOS, ZNF275, ATF3, HMOX1, FOSL1, MYC, AKIRIN2, KLF4
GOTERM_BP_FAT	GO:0051252~regulation of RNA metabolic process	10	14.4928	0.433479	MAFF, KLF6, FOS, ZNF275, ATF3, HMOX1, FOSL1, MYC, AKIRIN2, KLF4
SP_PIR_KEYWORDS	metal-binding	12	17.3913	0.464526	ZBED2, SCRT2, KLF6, ZNF275, ZNF469, PTGS2, CYP1A1, HMOX1, KLF2, KLF4, PHC2, FTL
UP_SEQ_FEATURE	zinc finger region:C2H2-type 4	3	4.34783	0.602849	SCRT2, ZNF275, ZNF469
SP_PIR_KEYWORDS	zinc	8	11.5942	0.652242	ZBED2, SCRT2, KLF6, ZNF275, ZNF469, KLF2, KLF4, PHC2
GOTERM_MF_FAT	GO:0046914~transition metal ion binding	12	17.3913	0.768402	ZBED2, SCRT2, KLF6, ZNF275, ZNF469, PTGS2, CYP1A1, HMOX1, KLF2, KLF4, PHC2, FTL
GOTERM_MF_FAT	GO:0008270~zinc ion binding	8	11.5942	0.928051	ZBED2, SCRT2, KLF6, ZNF275, ZNF469, KLF2, KLF4, PHC2
GOTERM_MF_FAT	GO:0046872~metal ion binding	15	21.7391	0.944546	SCRT2, KLF6, ZNF275, ZNF469, S100A8, PTGS2, CYP1A1, ZBED2, HMOX1, RPTN, KLF2, SRXN1, KLF4, FTL, PHC2
GOTERM_MF_FAT	GO:0043169~cation binding	15	21.7391	0.949785	SCRT2, KLF6, ZNF275, ZNF469, S100A8, PTGS2, CYP1A1, ZBED2, HMOX1, RPTN, KLF2, SRXN1, KLF4, FTL, PHC2
GOTERM_MF_FAT	GO:0043167~ion binding	15	21.7391	0.957268	SCRT2, KLF6, ZNF275, ZNF469, S100A8, PTGS2, CYP1A1, ZBED2, HMOX1, RPTN, KLF2, SRXN1, KLF4, FTL, PHC2
Annotation Cluster 28	Enrichment Score: 0.5134763497789849
Category	Term	Count	%	PValue	Genes
UP_SEQ_FEATURE	cross-link:Glycyl lysine isopeptide (Lys-Gly) (interchain with G-Cter in ubiquitin)	3	4.34783	0.15422	FOS, SLC7A5, KLF4
SP_PIR_KEYWORDS	isopeptide bond	3	4.34783	0.305446	FOS, SLC7A5, KLF4
SP_PIR_KEYWORDS	ubl conjugation	3	4.34783	0.611641	FOS, SLC7A5, KLF4
Annotation Cluster 29	Enrichment Score: 0.47350332939730094
Category	Term	Count	%	PValue	Genes
GOTERM_BP_FAT	GO:0051345~positive regulation of hydrolase activity	3	4.34783	0.193137	EDN1, PMAIP1, MYC
GOTERM_BP_FAT	GO:0051336~regulation of hydrolase activity	4	5.7971	0.194237	EDN1, SFN, PMAIP1, MYC
GOTERM_BP_FAT	GO:0044093~positive regulation of molecular function	4	5.7971	0.496034	IRAK2, EDN1, PMAIP1, MYC
GOTERM_BP_FAT	GO:0043085~positive regulation of catalytic activity	3	4.34783	0.685927	EDN1, PMAIP1, MYC
Annotation Cluster 30	Enrichment Score: 0.46790218577536596
Category	Term	Count	%	PValue	Genes
GOTERM_BP_FAT	GO:0007050~cell cycle arrest	3	4.34783	0.0786599	IL8, PPP1R15A, MYC
GOTERM_BP_FAT	GO:0007049~cell cycle	4	5.7971	0.687793	DUSP1, IL8, PPP1R15A, MYC
GOTERM_BP_FAT	GO:0022402~cell cycle process	3	4.34783	0.729596	IL8, PPP1R15A, MYC
Annotation Cluster 31	Enrichment Score: 0.396499975586262
Category	Term	Count	%	PValue	Genes
GOTERM_BP_FAT	GO:0048812~neuron projection morphogenesis	3	4.34783	0.249525	ADM, MAP1B, TOP2B
GOTERM_BP_FAT	GO:0048858~cell projection morphogenesis	3	4.34783	0.303123	ADM, MAP1B, TOP2B
GOTERM_BP_FAT	GO:0032990~cell part morphogenesis	3	4.34783	0.321455	ADM, MAP1B, TOP2B
GOTERM_BP_FAT	GO:0031175~neuron projection development	3	4.34783	0.321455	ADM, MAP1B, TOP2B
GOTERM_BP_FAT	GO:0048666~neuron development	3	4.34783	0.454308	ADM, MAP1B, TOP2B
GOTERM_BP_FAT	GO:0000902~cell morphogenesis	3	4.34783	0.479797	ADM, MAP1B, TOP2B
GOTERM_BP_FAT	GO:0030030~cell projection organization	3	4.34783	0.497361	ADM, MAP1B, TOP2B
GOTERM_BP_FAT	GO:0032989~cellular component morphogenesis	3	4.34783	0.538262	ADM, MAP1B, TOP2B
GOTERM_BP_FAT	GO:0030182~neuron differentiation	3	4.34783	0.59218	ADM, MAP1B, TOP2B
Annotation Cluster 32	Enrichment Score: 0.25992298909739164
Category	Term	Count	%	PValue	Genes
SP_PIR_KEYWORDS	cell adhesion	3	4.34783	0.434086	OLFM4, CTGF, RHOB
GOTERM_BP_FAT	GO:0007155~cell adhesion	4	5.7971	0.617993	OLFM4, CTGF, RHOB, CCL5
GOTERM_BP_FAT	GO:0022610~biological adhesion	4	5.7971	0.618974	OLFM4, CTGF, RHOB, CCL5
Annotation Cluster 33	Enrichment Score: 0.21148965971511055
Category	Term	Count	%	PValue	Genes
UP_SEQ_FEATURE	domain:Protein kinase	4	5.7971	0.226735	IRAK2, FGR, TRIB3, TRIB1
INTERPRO	IPR000719:Protein kinase, core	4	5.7971	0.268488	IRAK2, FGR, TRIB3, TRIB1
INTERPRO	IPR017442:Serine/threonine protein kinase-related	3	4.34783	0.39504	IRAK2, TRIB3, TRIB1
GOTERM_MF_FAT	GO:0004672~protein kinase activity	4	5.7971	0.535678	IRAK2, FGR, TRIB3, TRIB1
GOTERM_BP_FAT	GO:0006468~protein amino acid phosphorylation	4	5.7971	0.584711	IRAK2, FGR, TRIB3, TRIB1
GOTERM_MF_FAT	GO:0001883~purine nucleoside binding	8	11.5942	0.621282	IRAK2, FGR, HKDC1, RHOB, TRIB3, TOP2B, SRXN1, TRIB1
GOTERM_MF_FAT	GO:0001882~nucleoside binding	8	11.5942	0.628786	IRAK2, FGR, HKDC1, RHOB, TRIB3, TOP2B, SRXN1, TRIB1
UP_SEQ_FEATURE	nucleotide phosphate-binding region:ATP	4	5.7971	0.662256	FGR, HKDC1, TOP2B, SRXN1
GOTERM_MF_FAT	GO:0005524~ATP binding	7	10.1449	0.691899	IRAK2, FGR, HKDC1, TRIB3, TOP2B, SRXN1, TRIB1
GOTERM_MF_FAT	GO:0032559~adenyl ribonucleotide binding	7	10.1449	0.704715	IRAK2, FGR, HKDC1, TRIB3, TOP2B, SRXN1, TRIB1
GOTERM_BP_FAT	GO:0016310~phosphorylation	4	5.7971	0.707813	IRAK2, FGR, TRIB3, TRIB1
GOTERM_MF_FAT	GO:0030554~adenyl nucleotide binding	7	10.1449	0.752494	IRAK2, FGR, HKDC1, TRIB3, TOP2B, SRXN1, TRIB1
GOTERM_MF_FAT	GO:0032555~purine ribonucleotide binding	8	11.5942	0.763069	IRAK2, FGR, HKDC1, RHOB, TRIB3, TOP2B, SRXN1, TRIB1
GOTERM_MF_FAT	GO:0032553~ribonucleotide binding	8	11.5942	0.763069	IRAK2, FGR, HKDC1, RHOB, TRIB3, TOP2B, SRXN1, TRIB1
GOTERM_MF_FAT	GO:0017076~purine nucleotide binding	8	11.5942	0.802764	IRAK2, FGR, HKDC1, RHOB, TRIB3, TOP2B, SRXN1, TRIB1
SP_PIR_KEYWORDS	atp-binding	4	5.7971	0.849516	FGR, HKDC1, TOP2B, SRXN1
SP_PIR_KEYWORDS	nucleotide-binding	5	7.24638	0.849854	FGR, HKDC1, RHOB, TOP2B, SRXN1
GOTERM_MF_FAT	GO:0000166~nucleotide binding	8	11.5942	0.913548	IRAK2, FGR, HKDC1, RHOB, TRIB3, TOP2B, SRXN1, TRIB1
Annotation Cluster 34	Enrichment Score: 7.328396014749256E-4
Category	Term	Count	%	PValue	Genes
UP_SEQ_FEATURE	topological domain:Extracellular	5	7.24638	0.990105	IER3, SLC20A1, HBEGF, TNFSF9, SLC7A11
UP_SEQ_FEATURE	topological domain:Cytoplasmic	5	7.24638	0.998705	IER3, SLC20A1, HBEGF, TNFSF9, SLC7A11
SP_PIR_KEYWORDS	membrane	11	15.942	0.999699	IER3, PTGS2, S100A8, CYP1A1, SLC20A1, AGPAT9, HBEGF, RHOB, TNFSF9, SLC7A5, SLC7A11
UP_SEQ_FEATURE	transmembrane region	7	10.1449	0.999864	IER3, SLC20A1, AGPAT9, HBEGF, TNFSF9, SLC7A5, SLC7A11
SP_PIR_KEYWORDS	transmembrane	7	10.1449	0.999877	IER3, SLC20A1, AGPAT9, HBEGF, TNFSF9, SLC7A5, SLC7A11
GOTERM_CC_FAT	GO:0031224~intrinsic to membrane	8	11.5942	0.999992	IER3, SLC20A1, AGPAT9, HBEGF, RHOB, TNFSF9, SLC7A5, SLC7A11
GOTERM_CC_FAT	GO:0016021~integral to membrane	7	10.1449	0.999996	IER3, SLC20A1, AGPAT9, HBEGF, TNFSF9, SLC7A5, SLC7A11

## Sheet: Table S13(Ev16_1h)
Annotation Cluster 1	Enrichment Score: 2.2592965549886084
Category	Term	Count	%	PValue	Genes
GOTERM_BP_FAT	GO:0014070~response to organic cyclic substance	4	8.88889	0.00434525	TF, CYP1A1, SERPINA1, FOSL1
GOTERM_BP_FAT	GO:0001666~response to hypoxia	4	8.88889	0.00577394	TF, CYP1A1, SERPINA1, DDIT4
GOTERM_BP_FAT	GO:0070482~response to oxygen levels	4	8.88889	0.00664695	TF, CYP1A1, SERPINA1, DDIT4
Annotation Cluster 2	Enrichment Score: 1.812146481165208
Category	Term	Count	%	PValue	Genes
GOTERM_BP_FAT	GO:0001523~retinoid metabolic process	4	8.88889	3.21222e-05	DHRS3, CYP1A1, CYP26B1, CYP26A1
GOTERM_BP_FAT	GO:0006776~vitamin A metabolic process	4	8.88889	3.21222e-05	DHRS3, CYP1A1, CYP26B1, CYP26A1
GOTERM_BP_FAT	GO:0016101~diterpenoid metabolic process	4	8.88889	3.21222e-05	DHRS3, CYP1A1, CYP26B1, CYP26A1
GOTERM_BP_FAT	GO:0006721~terpenoid metabolic process	4	8.88889	4.15602e-05	DHRS3, CYP1A1, CYP26B1, CYP26A1
GOTERM_BP_FAT	GO:0006766~vitamin metabolic process	5	11.1111	5.01003e-05	DHRS3, CYP1A1, CYP26B1, CYP26A1, PSAT1
GOTERM_BP_FAT	GO:0006775~fat-soluble vitamin metabolic process	4	8.88889	9.71133e-05	DHRS3, CYP1A1, CYP26B1, CYP26A1
GOTERM_BP_FAT	GO:0006720~isoprenoid metabolic process	4	8.88889	0.000230903	DHRS3, CYP1A1, CYP26B1, CYP26A1
GOTERM_BP_FAT	GO:0042573~retinoic acid metabolic process	3	6.66667	0.000472194	CYP1A1, CYP26B1, CYP26A1
GOTERM_BP_FAT	GO:0034754~cellular hormone metabolic process	4	8.88889	0.000551011	DHRS3, CYP1A1, CYP26B1, CYP26A1
KEGG_PATHWAY	hsa00830:Retinol metabolism	4	8.88889	0.000575017	DHRS3, CYP1A1, CYP26B1, CYP26A1
GOTERM_BP_FAT	GO:0019748~secondary metabolic process	4	8.88889	0.00129093	DHRS3, CYP1A1, CYP26B1, CYP26A1
PIR_SUPERFAMILY	PIRSF000045:cytochrome P450 CYP2D6	3	6.66667	0.002008	CYP1A1, CYP26B1, CYP26A1
GOTERM_BP_FAT	GO:0042445~hormone metabolic process	4	8.88889	0.00299383	DHRS3, CYP1A1, CYP26B1, CYP26A1
INTERPRO	IPR017973:Cytochrome P450, C-terminal region	3	6.66667	0.00759405	CYP1A1, CYP26B1, CYP26A1
GOTERM_BP_FAT	GO:0010817~regulation of hormone levels	4	8.88889	0.00802425	DHRS3, CYP1A1, CYP26B1, CYP26A1
INTERPRO	IPR001128:Cytochrome P450	3	6.66667	0.00895801	CYP1A1, CYP26B1, CYP26A1
INTERPRO	IPR017972:Cytochrome P450, conserved site	3	6.66667	0.00924301	CYP1A1, CYP26B1, CYP26A1
COG_ONTOLOGY	Secondary metabolites biosynthesis, transport, and catabolism	3	6.66667	0.0102546	CYP1A1, CYP26B1, CYP26A1
GOTERM_CC_FAT	GO:0005792~microsome	4	8.88889	0.0107121	CYP1A1, CYP26B1, CYP26A1, FOSL1
GOTERM_CC_FAT	GO:0042598~vesicular fraction	4	8.88889	0.0115893	CYP1A1, CYP26B1, CYP26A1, FOSL1
SP_PIR_KEYWORDS	Monooxygenase	3	6.66667	0.0120174	CYP1A1, CYP26B1, CYP26A1
GOTERM_BP_FAT	GO:0051726~regulation of cell cycle	5	11.1111	0.0123079	CYP1A1, RHOB, ID3, SIK1, FOSL1
GOTERM_BP_FAT	GO:0030522~intracellular receptor-mediated signaling pathway	3	6.66667	0.0178204	KLF9, CYP26B1, CYP26A1
UP_SEQ_FEATURE	metal ion-binding site:Iron (heme axial ligand)	3	6.66667	0.0187403	CYP1A1, CYP26B1, CYP26A1
SP_PIR_KEYWORDS	microsome	3	6.66667	0.0214519	CYP1A1, CYP26B1, CYP26A1
SP_PIR_KEYWORDS	iron	4	8.88889	0.0226704	TF, CYP1A1, CYP26B1, CYP26A1
GOTERM_MF_FAT	GO:0009055~electron carrier activity	4	8.88889	0.0229958	DHRS3, CYP1A1, CYP26B1, CYP26A1
SP_PIR_KEYWORDS	heme	3	6.66667	0.0274319	CYP1A1, CYP26B1, CYP26A1
GOTERM_MF_FAT	GO:0020037~heme binding	3	6.66667	0.0441727	CYP1A1, CYP26B1, CYP26A1
GOTERM_MF_FAT	GO:0046906~tetrapyrrole binding	3	6.66667	0.0495497	CYP1A1, CYP26B1, CYP26A1
GOTERM_MF_FAT	GO:0005506~iron ion binding	4	8.88889	0.053106	TF, CYP1A1, CYP26B1, CYP26A1
GOTERM_CC_FAT	GO:0005624~membrane fraction	5	11.1111	0.0698253	CYP1A1, CYP26B1, RHOB, CYP26A1, FOSL1
GOTERM_CC_FAT	GO:0005626~insoluble fraction	5	11.1111	0.0776723	CYP1A1, CYP26B1, RHOB, CYP26A1, FOSL1
GOTERM_BP_FAT	GO:0003002~regionalization	3	6.66667	0.100911	CYP26B1, CYP26A1, ZBTB16
SP_PIR_KEYWORDS	oxidoreductase	4	8.88889	0.117256	DHRS3, CYP1A1, CYP26B1, CYP26A1
GOTERM_CC_FAT	GO:0000267~cell fraction	5	11.1111	0.156892	CYP1A1, CYP26B1, RHOB, CYP26A1, FOSL1
GOTERM_BP_FAT	GO:0007389~pattern specification process	3	6.66667	0.165283	CYP26B1, CYP26A1, ZBTB16
GOTERM_CC_FAT	GO:0019898~extrinsic to membrane	3	6.66667	0.251487	CYP1A1, CYP26B1, CYP26A1
GOTERM_BP_FAT	GO:0055114~oxidation reduction	4	8.88889	0.253606	DHRS3, CYP1A1, CYP26B1, CYP26A1
GOTERM_BP_FAT	GO:0032504~multicellular organism reproduction	3	6.66667	0.386736	CYP1A1, CYP26B1, ZBTB16
GOTERM_BP_FAT	GO:0048609~reproductive process in a multicellular organism	3	6.66667	0.386736	CYP1A1, CYP26B1, ZBTB16
SP_PIR_KEYWORDS	metal-binding	8	17.7778	0.45167	TF, KLF9, CYP1A1, CYP26B1, NR4A1, CYP26A1, ZBTB16, SIK1
SP_PIR_KEYWORDS	endoplasmic reticulum	3	6.66667	0.452208	CYP1A1, CYP26B1, CYP26A1
GOTERM_CC_FAT	GO:0005783~endoplasmic reticulum	3	6.66667	0.569944	CYP1A1, CYP26B1, CYP26A1
GOTERM_CC_FAT	GO:0031090~organelle membrane	3	6.66667	0.644614	CYP26B1, RHOB, CYP26A1
GOTERM_MF_FAT	GO:0046914~transition metal ion binding	7	15.5556	0.815092	TF, KLF9, CYP1A1, CYP26B1, NR4A1, CYP26A1, ZBTB16
GOTERM_MF_FAT	GO:0046872~metal ion binding	9	20	0.927085	TF, KLF9, CYP1A1, KCNK5, CYP26B1, NR4A1, CYP26A1, ZBTB16, SIK1
GOTERM_MF_FAT	GO:0043169~cation binding	9	20	0.932143	TF, KLF9, CYP1A1, KCNK5, CYP26B1, NR4A1, CYP26A1, ZBTB16, SIK1
GOTERM_MF_FAT	GO:0043167~ion binding	9	20	0.939594	TF, KLF9, CYP1A1, KCNK5, CYP26B1, NR4A1, CYP26A1, ZBTB16, SIK1
Annotation Cluster 3	Enrichment Score: 1.7419569670192352
Category	Term	Count	%	PValue	Genes
GOTERM_BP_FAT	GO:0014070~response to organic cyclic substance	4	8.88889	0.00434525	TF, CYP1A1, SERPINA1, FOSL1
GOTERM_BP_FAT	GO:0010033~response to organic substance	7	15.5556	0.0126855	TF, CYP1A1, ID1, SERPINA1, ID3, FOSL1, TRIB1
GOTERM_BP_FAT	GO:0010035~response to inorganic substance	3	6.66667	0.107847	CYP1A1, SERPINA1, FOSL1
Annotation Cluster 4	Enrichment Score: 1.6733024805361372
Category	Term	Count	%	PValue	Genes
GOTERM_BP_FAT	GO:0008219~cell death	7	15.5556	0.0125248	TSC22D3, F3, C8ORF4, RHOB, ZBTB16, SMN2, DDIT4
GOTERM_BP_FAT	GO:0016265~death	7	15.5556	0.0129293	TSC22D3, F3, C8ORF4, RHOB, ZBTB16, SMN2, DDIT4
GOTERM_BP_FAT	GO:0006915~apoptosis	6	13.3333	0.0230445	TSC22D3, F3, C8ORF4, RHOB, ZBTB16, DDIT4
GOTERM_BP_FAT	GO:0012501~programmed cell death	6	13.3333	0.0243896	TSC22D3, F3, C8ORF4, RHOB, ZBTB16, DDIT4
SP_PIR_KEYWORDS	Apoptosis	4	8.88889	0.0472464	TSC22D3, C8ORF4, RHOB, DDIT4
Annotation Cluster 5	Enrichment Score: 1.6666637645956575
Category	Term	Count	%	PValue	Genes
GOTERM_BP_FAT	GO:0043433~negative regulation of transcription factor activity	3	6.66667	0.00669224	ID1, ID3, TRIB1
GOTERM_BP_FAT	GO:0043392~negative regulation of DNA binding	3	6.66667	0.00853062	ID1, ID3, TRIB1
GOTERM_BP_FAT	GO:0051100~negative regulation of binding	3	6.66667	0.0112921	ID1, ID3, TRIB1
GOTERM_BP_FAT	GO:0010033~response to organic substance	7	15.5556	0.0126855	TF, CYP1A1, ID1, SERPINA1, ID3, FOSL1, TRIB1
GOTERM_BP_FAT	GO:0051090~regulation of transcription factor activity	3	6.66667	0.0321638	ID1, ID3, TRIB1
GOTERM_BP_FAT	GO:0051101~regulation of DNA binding	3	6.66667	0.0431169	ID1, ID3, TRIB1
GOTERM_BP_FAT	GO:0044092~negative regulation of molecular function	4	8.88889	0.0625569	ID1, NR4A1, ID3, TRIB1
GOTERM_BP_FAT	GO:0051098~regulation of binding	3	6.66667	0.0654284	ID1, ID3, TRIB1
Annotation Cluster 6	Enrichment Score: 1.5390229684361367
Category	Term	Count	%	PValue	Genes
UP_SEQ_FEATURE	domain:Helix-loop-helix motif	3	6.66667	0.0248562	ID1, ID3, ATOH8
INTERPRO	IPR001092:Basic helix-loop-helix dimerisation region bHLH	3	6.66667	0.0291757	ID1, ID3, ATOH8
SMART	SM00353:HLH	3	6.66667	0.0333024	ID1, ID3, ATOH8
Annotation Cluster 7	Enrichment Score: 1.4820865206383584
Category	Term	Count	%	PValue	Genes
GOTERM_BP_FAT	GO:0009617~response to bacterium	4	8.88889	0.0155614	CYP1A1, CCL20, SERPINA1, TRIB1
GOTERM_BP_FAT	GO:0032496~response to lipopolysaccharide	3	6.66667	0.0187261	CYP1A1, SERPINA1, TRIB1
GOTERM_BP_FAT	GO:0002237~response to molecule of bacterial origin	3	6.66667	0.0230356	CYP1A1, SERPINA1, TRIB1
GOTERM_MF_FAT	GO:0019899~enzyme binding	4	8.88889	0.175695	CYP1A1, F3, SERPINA1, TRIB1
Annotation Cluster 8	Enrichment Score: 1.386970438948383
Category	Term	Count	%	PValue	Genes
UP_SEQ_FEATURE	domain:Leucine-zipper	4	8.88889	0.00168634	MAFF, TSC22D3, ATF3, FOSL1
GOTERM_MF_FAT	GO:0030528~transcription regulator activity	12	26.6667	0.00194414	MAFF, TSC22D3, ATF3, KLF9, ID1, SPDEF, NR4A1, ZBTB16, ID3, ATOH8, SIK1, FOSL1
UP_SEQ_FEATURE	DNA-binding region:Basic motif	4	8.88889	0.00494602	MAFF, ATF3, ATOH8, FOSL1
GOTERM_BP_FAT	GO:0006355~regulation of transcription, DNA-dependent	12	26.6667	0.00624189	MAFF, TSC22D3, ATF3, KLF9, ID1, SPDEF, PER2, NR4A1, ZBTB16, ID3, SIK1, FOSL1
INTERPRO	IPR004827:Basic-leucine zipper (bZIP) transcription factor	3	6.66667	0.00682525	MAFF, ATF3, FOSL1
GOTERM_BP_FAT	GO:0051252~regulation of RNA metabolic process	12	26.6667	0.00738771	MAFF, TSC22D3, ATF3, KLF9, ID1, SPDEF, PER2, NR4A1, ZBTB16, ID3, SIK1, FOSL1
SMART	SM00338:BRLZ	3	6.66667	0.00782131	MAFF, ATF3, FOSL1
SP_PIR_KEYWORDS	nucleus	17	37.7778	0.0114433	MAFF, PHACTR3, KLF9, FKBP5, NR4A1, ZBTB16, SMN2, DUSP5, ATF3, ID1, PER2, SPDEF, RHOB, ID3, ATOH8, SIK1, FOSL1
GOTERM_MF_FAT	GO:0003700~transcription factor activity	8	17.7778	0.0160904	MAFF, TSC22D3, ATF3, KLF9, SPDEF, NR4A1, ZBTB16, FOSL1
GOTERM_BP_FAT	GO:0045449~regulation of transcription	14	31.1111	0.0167652	MAFF, KLF9, NR4A1, ZBTB16, TRIB1, TSC22D3, ATF3, ID1, PER2, SPDEF, ATOH8, ID3, SIK1, FOSL1
GOTERM_MF_FAT	GO:0043565~sequence-specific DNA binding	5	11.1111	0.0856906	MAFF, ATF3, SPDEF, NR4A1, FOSL1
SP_PIR_KEYWORDS	dna-binding	8	17.7778	0.0977446	MAFF, ATF3, KLF9, SPDEF, NR4A1, ZBTB16, ATOH8, FOSL1
SP_PIR_KEYWORDS	transcription regulation	8	17.7778	0.134651	MAFF, ATF3, KLF9, SPDEF, PER2, NR4A1, ZBTB16, ATOH8
SP_PIR_KEYWORDS	Transcription	8	17.7778	0.14633	MAFF, ATF3, KLF9, SPDEF, PER2, NR4A1, ZBTB16, ATOH8
SP_PIR_KEYWORDS	DNA binding	3	6.66667	0.163453	MAFF, ATF3, FOSL1
GOTERM_BP_FAT	GO:0006350~transcription	9	20	0.206915	MAFF, ATF3, KLF9, SPDEF, PER2, NR4A1, ZBTB16, ATOH8, FOSL1
GOTERM_MF_FAT	GO:0003677~DNA binding	9	20	0.313112	MAFF, TSC22D3, ATF3, KLF9, SPDEF, NR4A1, ZBTB16, ATOH8, FOSL1
SP_PIR_KEYWORDS	zinc-finger	3	6.66667	0.891895	KLF9, NR4A1, ZBTB16
SP_PIR_KEYWORDS	zinc	3	6.66667	0.95593	KLF9, NR4A1, ZBTB16
GOTERM_MF_FAT	GO:0008270~zinc ion binding	3	6.66667	0.992478	KLF9, NR4A1, ZBTB16
Annotation Cluster 9	Enrichment Score: 1.0715939928989051
Category	Term	Count	%	PValue	Genes
GOTERM_BP_FAT	GO:0002526~acute inflammatory response	4	8.88889	0.00239596	TF, F3, SERPINA1, FN1
GOTERM_BP_FAT	GO:0009611~response to wounding	7	15.5556	0.00290304	TF, CYP1A1, CCL20, F3, SERPINA1, ID3, FN1
GOTERM_BP_FAT	GO:0006953~acute-phase response	3	6.66667	0.00531809	TF, SERPINA1, FN1
GOTERM_CC_FAT	GO:0005615~extracellular space	6	13.3333	0.0094597	TF, OLFM4, CCL20, F3, SERPINA1, FN1
GOTERM_BP_FAT	GO:0006954~inflammatory response	5	11.1111	0.0115692	TF, CCL20, F3, SERPINA1, FN1
SP_PIR_KEYWORDS	plasma	3	6.66667	0.0167795	TF, SERPINA1, FN1
GOTERM_BP_FAT	GO:0006952~defense response	6	13.3333	0.0250035	TF, CCL20, F3, SERPINA1, FOSL1, FN1
GOTERM_CC_FAT	GO:0031012~extracellular matrix	4	8.88889	0.0288898	TF, F3, SERPINA1, FN1
GOTERM_CC_FAT	GO:0044421~extracellular region part	6	13.3333	0.0356301	TF, OLFM4, CCL20, F3, SERPINA1, FN1
GOTERM_CC_FAT	GO:0030141~secretory granule	3	6.66667	0.0478701	TF, SERPINA1, FN1
SP_PIR_KEYWORDS	disease mutation	8	17.7778	0.0490987	TF, PER2, KRT13, SERPINA1, ZBTB16, PSAT1, SMN2, FN1
GOTERM_CC_FAT	GO:0016023~cytoplasmic membrane-bounded vesicle	4	8.88889	0.0904697	TF, SERPINA1, GPNMB, FN1
GOTERM_BP_FAT	GO:0042060~wound healing	3	6.66667	0.095797	F3, SERPINA1, FN1
GOTERM_CC_FAT	GO:0031988~membrane-bounded vesicle	4	8.88889	0.0974184	TF, SERPINA1, GPNMB, FN1
GOTERM_CC_FAT	GO:0031410~cytoplasmic vesicle	4	8.88889	0.128201	TF, SERPINA1, GPNMB, FN1
GOTERM_CC_FAT	GO:0005578~proteinaceous extracellular matrix	3	6.66667	0.128737	TF, SERPINA1, FN1
GOTERM_CC_FAT	GO:0031982~vesicle	4	8.88889	0.140697	TF, SERPINA1, GPNMB, FN1
GOTERM_CC_FAT	GO:0005576~extracellular region	6	13.3333	0.356015	TF, OLFM4, CCL20, F3, SERPINA1, FN1
GOTERM_CC_FAT	GO:0044459~plasma membrane part	6	13.3333	0.436662	TF, SDPR, F3, KCNK5, GPNMB, FN1
SP_PIR_KEYWORDS	Secreted	5	11.1111	0.49079	TF, OLFM4, CCL20, SERPINA1, FN1
SP_PIR_KEYWORDS	signal	7	15.5556	0.713561	TF, OLFM4, CCL20, F3, SERPINA1, GPNMB, FN1
UP_SEQ_FEATURE	signal peptide	7	15.5556	0.719683	TF, OLFM4, CCL20, F3, SERPINA1, GPNMB, FN1
UP_SEQ_FEATURE	disulfide bond	6	13.3333	0.74297	TF, OLFM4, CCL20, F3, KCNK5, FN1
SP_PIR_KEYWORDS	disulfide bond	6	13.3333	0.767763	TF, OLFM4, CCL20, F3, KCNK5, FN1
SP_PIR_KEYWORDS	glycoprotein	8	17.7778	0.845111	TF, OLFM4, F3, KCNK5, KRT13, SERPINA1, GPNMB, FN1
UP_SEQ_FEATURE	glycosylation site:N-linked (GlcNAc...)	7	15.5556	0.904149	TF, OLFM4, F3, KCNK5, SERPINA1, GPNMB, FN1
Annotation Cluster 10	Enrichment Score: 0.9378452127246241
Category	Term	Count	%	PValue	Genes
GOTERM_MF_FAT	GO:0016564~transcription repressor activity	5	11.1111	0.0109849	ATF3, ID1, ZBTB16, ID3, SIK1
GOTERM_BP_FAT	GO:0006357~regulation of transcription from RNA polymerase II promoter	6	13.3333	0.0464263	KLF9, ID1, NR4A1, ID3, SIK1, FOSL1
GOTERM_BP_FAT	GO:0045892~negative regulation of transcription, DNA-dependent	4	8.88889	0.0727947	ID1, ZBTB16, ID3, SIK1
GOTERM_BP_FAT	GO:0051253~negative regulation of RNA metabolic process	4	8.88889	0.0757116	ID1, ZBTB16, ID3, SIK1
GOTERM_BP_FAT	GO:0016481~negative regulation of transcription	4	8.88889	0.129562	ID1, ZBTB16, ID3, SIK1
GOTERM_BP_FAT	GO:0010629~negative regulation of gene expression	4	8.88889	0.158217	ID1, ZBTB16, ID3, SIK1
GOTERM_BP_FAT	GO:0045934~negative regulation of nucleobase, nucleoside, nucleotide and nucleic acid metabolic process	4	8.88889	0.163513	ID1, ZBTB16, ID3, SIK1
GOTERM_BP_FAT	GO:0000122~negative regulation of transcription from RNA polymerase II promoter	3	6.66667	0.164315	ID1, ID3, SIK1
GOTERM_BP_FAT	GO:0051172~negative regulation of nitrogen compound metabolic process	4	8.88889	0.168191	ID1, ZBTB16, ID3, SIK1
GOTERM_BP_FAT	GO:0010558~negative regulation of macromolecule biosynthetic process	4	8.88889	0.187301	ID1, ZBTB16, ID3, SIK1
GOTERM_BP_FAT	GO:0031327~negative regulation of cellular biosynthetic process	4	8.88889	0.197073	ID1, ZBTB16, ID3, SIK1
GOTERM_BP_FAT	GO:0009890~negative regulation of biosynthetic process	4	8.88889	0.205554	ID1, ZBTB16, ID3, SIK1
GOTERM_BP_FAT	GO:0010605~negative regulation of macromolecule metabolic process	4	8.88889	0.325334	ID1, ZBTB16, ID3, SIK1
Annotation Cluster 11	Enrichment Score: 0.883373845951388
Category	Term	Count	%	PValue	Genes
GOTERM_MF_FAT	GO:0003700~transcription factor activity	8	17.7778	0.0160904	MAFF, TSC22D3, ATF3, KLF9, SPDEF, NR4A1, ZBTB16, FOSL1
GOTERM_CC_FAT	GO:0043233~organelle lumen	8	17.7778	0.054808	CORO2A, PHACTR3, ATF3, NR4A1, SERPINA1, ZBTB16, SMN2, FN1
GOTERM_CC_FAT	GO:0031974~membrane-enclosed lumen	8	17.7778	0.0599257	CORO2A, PHACTR3, ATF3, NR4A1, SERPINA1, ZBTB16, SMN2, FN1
SP_PIR_KEYWORDS	dna-binding	8	17.7778	0.0977446	MAFF, ATF3, KLF9, SPDEF, NR4A1, ZBTB16, ATOH8, FOSL1
GOTERM_CC_FAT	GO:0031981~nuclear lumen	6	13.3333	0.146211	CORO2A, PHACTR3, ATF3, NR4A1, ZBTB16, SMN2
GOTERM_MF_FAT	GO:0046983~protein dimerization activity	4	8.88889	0.188947	ATF3, NR4A1, ZBTB16, FOSL1
GOTERM_CC_FAT	GO:0005654~nucleoplasm	4	8.88889	0.246536	CORO2A, NR4A1, ZBTB16, SMN2
GOTERM_CC_FAT	GO:0070013~intracellular organelle lumen	6	13.3333	0.262538	CORO2A, PHACTR3, ATF3, NR4A1, ZBTB16, SMN2
GOTERM_CC_FAT	GO:0044451~nucleoplasm part	3	6.66667	0.296325	CORO2A, ZBTB16, SMN2
GOTERM_MF_FAT	GO:0042802~identical protein binding	3	6.66667	0.535777	ATF3, NR4A1, ZBTB16
Annotation Cluster 12	Enrichment Score: 0.8284512596859315
Category	Term	Count	%	PValue	Genes
GOTERM_BP_FAT	GO:0043065~positive regulation of apoptosis	4	8.88889	0.112233	NR4A1, ZBTB16, ID3, FOSL1
GOTERM_BP_FAT	GO:0043068~positive regulation of programmed cell death	4	8.88889	0.11398	NR4A1, ZBTB16, ID3, FOSL1
GOTERM_BP_FAT	GO:0010942~positive regulation of cell death	4	8.88889	0.115151	NR4A1, ZBTB16, ID3, FOSL1
GOTERM_BP_FAT	GO:0042981~regulation of apoptosis	5	11.1111	0.175246	F3, NR4A1, ZBTB16, ID3, FOSL1
GOTERM_BP_FAT	GO:0043067~regulation of programmed cell death	5	11.1111	0.179612	F3, NR4A1, ZBTB16, ID3, FOSL1
GOTERM_BP_FAT	GO:0010941~regulation of cell death	5	11.1111	0.181259	F3, NR4A1, ZBTB16, ID3, FOSL1
GOTERM_MF_FAT	GO:0046983~protein dimerization activity	4	8.88889	0.188947	ATF3, NR4A1, ZBTB16, FOSL1
Annotation Cluster 13	Enrichment Score: 0.5091920647969734
Category	Term	Count	%	PValue	Genes
SP_PIR_KEYWORDS	cell adhesion	3	6.66667	0.226862	OLFM4, RHOB, FN1
GOTERM_BP_FAT	GO:0007155~cell adhesion	4	8.88889	0.299468	OLFM4, RHOB, GPNMB, FN1
GOTERM_BP_FAT	GO:0022610~biological adhesion	4	8.88889	0.300227	OLFM4, RHOB, GPNMB, FN1
UP_SEQ_FEATURE	mutagenesis site	6	13.3333	0.450475	OLFM4, PER2, RHOB, SERPINA1, SIK1, FN1
Annotation Cluster 14	Enrichment Score: 0.29423806159518856
Category	Term	Count	%	PValue	Genes
GOTERM_CC_FAT	GO:0005886~plasma membrane	10	22.2222	0.305027	SLC16A14, TF, SDPR, F3, KCNK5, AKAP12, RHOB, ZBTB16, GPNMB, FN1
GOTERM_CC_FAT	GO:0044459~plasma membrane part	6	13.3333	0.436662	TF, SDPR, F3, KCNK5, GPNMB, FN1
UP_SEQ_FEATURE	topological domain:Cytoplasmic	4	8.88889	0.983562	SLC16A14, F3, KCNK5, GPNMB
Annotation Cluster 15	Enrichment Score: 0.14380487066210118
Category	Term	Count	%	PValue	Genes
GOTERM_BP_FAT	GO:0007242~intracellular signaling cascade	7	15.5556	0.123621	CORO2A, KLF9, CYP26B1, RHOB, CYP26A1, SIK1, TRIB1
GOTERM_MF_FAT	GO:0001883~purine nucleoside binding	3	6.66667	0.947124	RHOB, SIK1, TRIB1
GOTERM_MF_FAT	GO:0001882~nucleoside binding	3	6.66667	0.948601	RHOB, SIK1, TRIB1
GOTERM_MF_FAT	GO:0000166~nucleotide binding	4	8.88889	0.961391	DHRS3, RHOB, SIK1, TRIB1
GOTERM_MF_FAT	GO:0032553~ribonucleotide binding	3	6.66667	0.971517	RHOB, SIK1, TRIB1
GOTERM_MF_FAT	GO:0032555~purine ribonucleotide binding	3	6.66667	0.971517	RHOB, SIK1, TRIB1
GOTERM_MF_FAT	GO:0017076~purine nucleotide binding	3	6.66667	0.977195	RHOB, SIK1, TRIB1
Annotation Cluster 16	Enrichment Score: 0.028720592531016453
Category	Term	Count	%	PValue	Genes
GOTERM_CC_FAT	GO:0031226~intrinsic to plasma membrane	3	6.66667	0.701766	F3, KCNK5, GPNMB
SP_PIR_KEYWORDS	membrane	11	24.4444	0.902439	SLC16A14, TSC22D3, DHRS3, CYP1A1, SDPR, F3, KCNK5, CYP26B1, RHOB, CYP26A1, GPNMB
UP_SEQ_FEATURE	topological domain:Cytoplasmic	4	8.88889	0.983562	SLC16A14, F3, KCNK5, GPNMB
GOTERM_CC_FAT	GO:0031224~intrinsic to membrane	7	15.5556	0.985359	SLC16A14, TSC22D3, DHRS3, F3, KCNK5, RHOB, GPNMB
UP_SEQ_FEATURE	topological domain:Extracellular	3	6.66667	0.985628	SLC16A14, F3, GPNMB
UP_SEQ_FEATURE	transmembrane region	6	13.3333	0.98975	SLC16A14, TSC22D3, DHRS3, F3, KCNK5, GPNMB
SP_PIR_KEYWORDS	transmembrane	6	13.3333	0.990323	SLC16A14, TSC22D3, DHRS3, F3, KCNK5, GPNMB
GOTERM_CC_FAT	GO:0016021~integral to membrane	6	13.3333	0.993605	SLC16A14, TSC22D3, DHRS3, F3, KCNK5, GPNMB

## Sheet: Table S14(Ev16_4h)
Annotation Cluster 1	Enrichment Score: 1.5956352612093916
Category	Term	Count	%	PValue	Genes
GOTERM_CC_FAT	GO:0005615~extracellular space	5	55.5556	0.000481256	CXCL1, CSF2, IL8, MMP9, FN1
GOTERM_CC_FAT	GO:0044421~extracellular region part	5	55.5556	0.00173177	CXCL1, CSF2, IL8, MMP9, FN1
GOTERM_BP_FAT	GO:0009611~response to wounding	4	44.4444	0.00185977	CXCL1, CYP1A1, IL8, FN1
SP_PIR_KEYWORDS	cytokine	3	33.3333	0.00237552	CXCL1, CSF2, IL8
SP_PIR_KEYWORDS	Secreted	5	55.5556	0.00310605	CXCL1, CSF2, IL8, MMP9, FN1
GOTERM_MF_FAT	GO:0005125~cytokine activity	3	33.3333	0.00448498	CXCL1, CSF2, IL8
GOTERM_BP_FAT	GO:0006954~inflammatory response	3	33.3333	0.0111559	CXCL1, IL8, FN1
UP_SEQ_FEATURE	disulfide bond	5	55.5556	0.0201141	CXCL1, CSF2, IL8, MMP9, FN1
SP_PIR_KEYWORDS	disulfide bond	5	55.5556	0.022336	CXCL1, CSF2, IL8, MMP9, FN1
GOTERM_CC_FAT	GO:0005576~extracellular region	5	55.5556	0.0250906	CXCL1, CSF2, IL8, MMP9, FN1
SP_PIR_KEYWORDS	signal	5	55.5556	0.0320832	CXCL1, CSF2, IL8, MMP9, FN1
UP_SEQ_FEATURE	signal peptide	5	55.5556	0.0327824	CXCL1, CSF2, IL8, MMP9, FN1
KEGG_PATHWAY	hsa04060:Cytokine-cytokine receptor interaction	3	33.3333	0.0345668	CXCL1, CSF2, IL8
GOTERM_BP_FAT	GO:0006952~defense response	3	33.3333	0.0372161	CXCL1, IL8, FN1
GOTERM_BP_FAT	GO:0006955~immune response	3	33.3333	0.0459839	CXCL1, CSF2, IL8
KEGG_PATHWAY	hsa05200:Pathways in cancer	3	33.3333	0.052329	IL8, MMP9, FN1
GOTERM_BP_FAT	GO:0042127~regulation of cell proliferation	3	33.3333	0.0583947	CXCL1, CSF2, IL8
UP_SEQ_FEATURE	glycosylation site:N-linked (GlcNAc...)	3	33.3333	0.542792	CSF2, MMP9, FN1
SP_PIR_KEYWORDS	glycoprotein	3	33.3333	0.566234	CSF2, MMP9, FN1
UP_SEQ_FEATURE	sequence variant	5	55.5556	0.865896	CSF2, CYP1A1, MMP9, SMN2, FN1
SP_PIR_KEYWORDS	polymorphism	4	44.4444	0.950517	CSF2, CYP1A1, MMP9, FN1
Annotation Cluster 2	Enrichment Score: 0.2433650976226239
Category	Term	Count	%	PValue	Genes
SP_PIR_KEYWORDS	metal-binding	3	33.3333	0.357096	CYP1A1, MMP9, CYP26A1
GOTERM_MF_FAT	GO:0046914~transition metal ion binding	3	33.3333	0.462851	CYP1A1, MMP9, CYP26A1
GOTERM_MF_FAT	GO:0046872~metal ion binding	3	33.3333	0.709179	CYP1A1, MMP9, CYP26A1
GOTERM_MF_FAT	GO:0043169~cation binding	3	33.3333	0.71504	CYP1A1, MMP9, CYP26A1
GOTERM_MF_FAT	GO:0043167~ion binding	3	33.3333	0.724204	CYP1A1, MMP9, CYP26A1
