# Supplementary material for: Transcriptome sequencing reveals e-cigarette vapor and mainstream-smoke from tobacco cigarettes activate different gene expression profiles in human bronchial epithelial cells
Source: Sci Rep. 2016 Apr 4;6:23984. doi: 10.1038/srep23984 (PMC4819171; doi:10.1038/srep23984)
Supplement: Supplementary Table S4 [file srep23984-s5.xls]

## Sheet: Table S15(MSS_1h)
NAME	SIZE	ES	NES	NOM p-val
REACTOME_DEFENSINS	46	0.837458	1.46808	0.005
REACTOME_BETA_DEFENSINS	39	0.840556	1.45544	0.008
REACTOME_CROSS_PRESENTATION_OF_SOLUBLE_EXOGENOUS_ANTIGENS_ENDOSOMES	42	0.704358	1.23335	0.008
REACTOME_CDK_MEDIATED_PHOSPHORYLATION_AND_REMOVAL_OF_CDC6	41	0.714688	1.24756	0.01
REACTOME_P53_INDEPENDENT_G1_S_DNA_DAMAGE_CHECKPOINT	42	0.699199	1.22498	0.01
REACTOME_LIPID_DIGESTION_MOBILIZATION_AND_TRANSPORT	41	0.714109	1.2426	0.012
REACTOME_SYNTHESIS_OF_DNA	79	0.649156	1.16019	0.012
REACTOME_LIPOPROTEIN_METABOLISM	26	0.772747	1.31262	0.013
REACTOME_REGULATION_OF_ORNITHINE_DECARBOXYLASE_ODC	43	0.696598	1.21745	0.013
REACTOME_NONSENSE_MEDIATED_DECAY_ENHANCED_BY_THE_EXON_JUNCTION_COMPLEX	103	0.674349	1.21061	0.013
REACTOME_RESPIRATORY_ELECTRON_TRANSPORT_ATP_SYNTHESIS_BY_CHEMIOSMOTIC_COUPLING_AND_HEAT_PRODUCTION_BY_UNCOUPLING_PROTEINS_	61	0.707654	1.25065	0.014
REACTOME_RESPIRATORY_ELECTRON_TRANSPORT	48	0.71366	1.2493	0.014
REACTOME_SRP_DEPENDENT_COTRANSLATIONAL_PROTEIN_TARGETING_TO_MEMBRANE	107	0.684383	1.2273	0.014
REACTOME_SCF_BETA_TRCP_MEDIATED_DEGRADATION_OF_EMI1	42	0.694941	1.21008	0.014
REACTOME_INFLUENZA_LIFE_CYCLE	130	0.635578	1.1455	0.014
REACTOME_ER_PHAGOSOME_PATHWAY	54	0.678606	1.19308	0.016
REACTOME_SCFSKP2_MEDIATED_DEGRADATION_OF_P27_P21	46	0.674795	1.18451	0.017
REACTOME_APC_C_CDH1_MEDIATED_DEGRADATION_OF_CDC20_AND_OTHER_APC_C_CDH1_TARGETED_PROTEINS_IN_LATE_MITOSIS_EARLY_G1	56	0.658604	1.16643	0.017
REACTOME_PEPTIDE_CHAIN_ELONGATION	85	0.74891	1.33509	0.018
REACTOME_VIF_MEDIATED_DEGRADATION_OF_APOBEC3G	43	0.717145	1.24619	0.018
REACTOME_M_G1_TRANSITION	71	0.64825	1.15299	0.019
REACTOME_TCA_CYCLE_AND_RESPIRATORY_ELECTRON_TRANSPORT	97	0.636819	1.1391	0.019
REACTOME_3_UTR_MEDIATED_TRANSLATIONAL_REGULATION	105	0.672122	1.2012	0.02
REACTOME_DESTABILIZATION_OF_MRNA_BY_AUF1_HNRNP_D0	45	0.673709	1.17836	0.02
REACTOME_APC_C_CDC20_MEDIATED_DEGRADATION_OF_MITOTIC_PROTEINS	57	0.658631	1.16335	0.02
REACTOME_G1_S_TRANSITION	95	0.642401	1.14892	0.02
REACTOME_CELL_CYCLE_CHECKPOINTS	102	0.626404	1.12429	0.02
REACTOME_ASSEMBLY_OF_THE_PRE_REPLICATIVE_COMPLEX	58	0.662634	1.1667	0.021
REACTOME_TRANSLATION	144	0.63258	1.14185	0.021
REACTOME_AUTODEGRADATION_OF_CDH1_BY_CDH1_APC_C	49	0.658648	1.15498	0.023
REACTOME_S_PHASE	93	0.634741	1.13605	0.024
REACTOME_METABOLISM_OF_AMINO_ACIDS_AND_DERIVATIVES	172	0.622283	1.12305	0.024
REACTOME_MITOTIC_M_M_G1_PHASES	153	0.609165	1.09899	0.025
REACTOME_INFLUENZA_VIRAL_RNA_TRANSCRIPTION_AND_REPLICATION	99	0.721951	1.28281	0.026
REACTOME_AUTODEGRADATION_OF_THE_E3_UBIQUITIN_LIGASE_COP1	43	0.677061	1.17883	0.026
REACTOME_ORC1_REMOVAL_FROM_CHROMATIN	59	0.651213	1.14997	0.026
REACTOME_MITOTIC_G1_G1_S_PHASES	118	0.607167	1.09094	0.026
REACTOME_MITOCHONDRIAL_PROTEIN_IMPORT	40	0.668745	1.16578	0.028
REACTOME_MRNA_SPLICING	89	0.623433	1.11464	0.028
REACTOME_DNA_REPLICATION	169	0.609344	1.10041	0.029
REACTOME_CDT1_ASSOCIATION_WITH_THE_CDC6_ORC_ORIGIN_COMPLEX	49	0.665845	1.16758	0.03
REACTOME_METABOLISM_OF_RNA	234	0.605574	1.09536	0.031
REACTOME_MRNA_PROCESSING	131	0.597789	1.07778	0.031
REACTOME_CYTOSOLIC_TRNA_AMINOACYLATION	20	0.722738	1.2089	0.032
REACTOME_METABOLISM_OF_MRNA	196	0.610399	1.09949	0.032
REACTOME_REGULATION_OF_MITOTIC_CELL_CYCLE	65	0.642006	1.13683	0.033
REACTOME_PROCESSING_OF_CAPPED_INTRON_CONTAINING_PRE_MRNA	114	0.605833	1.08476	0.033
REACTOME_HIV_INFECTION	175	0.590102	1.06334	0.035
REACTOME_MRNA_SPLICING_MINOR_PATHWAY	37	0.660251	1.14704	0.036
REACTOME_CELL_CYCLE_MITOTIC	282	0.589739	1.0689	0.036
REACTOME_CLASS_I_MHC_MEDIATED_ANTIGEN_PROCESSING_PRESENTATION	216	0.588366	1.06457	0.036
REACTOME_NUCLEOTIDE_EXCISION_REPAIR	43	0.646274	1.13218	0.037
REACTOME_ANTIGEN_PROCESSING_UBIQUITINATION_PROTEASOME_DEGRADATION	179	0.591612	1.06365	0.037
REACTOME_CYCLIN_E_ASSOCIATED_EVENTS_DURING_G1_S_TRANSITION_	54	0.641964	1.12751	0.038
REACTOME_ANTIGEN_PROCESSING_CROSS_PRESENTATION	68	0.62633	1.11048	0.039
REACTOME_FORMATION_OF_THE_TERNARY_COMPLEX_AND_SUBSEQUENTLY_THE_43S_COMPLEX	48	0.658495	1.14423	0.04
REACTOME_ACTIVATION_OF_THE_MRNA_UPON_BINDING_OF_THE_CAP_BINDING_COMPLEX_AND_EIFS_AND_SUBSEQUENT_BINDING_TO_43S	55	0.627417	1.11135	0.04
REACTOME_MEIOTIC_RECOMBINATION	78	0.611796	1.09208	0.042
REACTOME_CELL_CYCLE	364	0.584857	1.05453	0.05

## Sheet: Table S16(MSS_4h)
NAME	SIZE	ES	NES	NOM p-val
REACTOME_THROMBIN_SIGNALLING_THROUGH_PROTEINASE_ACTIVATED_RECEPTORS_PARS	30	0.848146	1.50642	0.008
REACTOME_FGFR_LIGAND_BINDING_AND_ACTIVATION	21	0.784824	1.37384	0.01
REACTOME_ACTIVATED_POINT_MUTANTS_OF_FGFR2	15	0.804818	1.37437	0.012
REACTOME_VIF_MEDIATED_DEGRADATION_OF_APOBEC3G	43	0.688712	1.26017	0.014
REACTOME_PEPTIDE_LIGAND_BINDING_RECEPTORS	174	0.721983	1.36125	0.015
REACTOME_DESTABILIZATION_OF_MRNA_BY_AUF1_HNRNP_D0	45	0.67216	1.22946	0.015
REACTOME_CLASS_A1_RHODOPSIN_LIKE_RECEPTORS	275	0.671719	1.28115	0.016
REACTOME_CHOLESTEROL_BIOSYNTHESIS	20	0.771828	1.35338	0.017
REACTOME_PEPTIDE_CHAIN_ELONGATION	85	0.680053	1.27344	0.017
REACTOME_SCF_BETA_TRCP_MEDIATED_DEGRADATION_OF_EMI1	42	0.688942	1.2541	0.018
REACTOME_CDK_MEDIATED_PHOSPHORYLATION_AND_REMOVAL_OF_CDC6	41	0.688724	1.25142	0.018
REACTOME_G_ALPHA_Q_SIGNALLING_EVENTS	164	0.665718	1.26185	0.019
REACTOME_3_UTR_MEDIATED_TRANSLATIONAL_REGULATION	105	0.654047	1.23322	0.019
REACTOME_CROSS_PRESENTATION_OF_SOLUBLE_EXOGENOUS_ANTIGENS_ENDOSOMES	42	0.686357	1.24274	0.02
REACTOME_INFLUENZA_VIRAL_RNA_TRANSCRIPTION_AND_REPLICATION	99	0.667879	1.24962	0.021
REACTOME_REGULATION_OF_ORNITHINE_DECARBOXYLASE_ODC	43	0.690178	1.25431	0.022
REACTOME_SCFSKP2_MEDIATED_DEGRADATION_OF_P27_P21	46	0.679911	1.24236	0.022
REACTOME_SRP_DEPENDENT_COTRANSLATIONAL_PROTEIN_TARGETING_TO_MEMBRANE	107	0.656933	1.23976	0.022
REACTOME_NONSENSE_MEDIATED_DECAY_ENHANCED_BY_THE_EXON_JUNCTION_COMPLEX	103	0.633896	1.19282	0.024
REACTOME_INFLUENZA_LIFE_CYCLE	130	0.623237	1.17846	0.024
REACTOME_IRON_UPTAKE_AND_TRANSPORT	33	0.694268	1.24941	0.025
REACTOME_GASTRIN_CREB_SIGNALLING_PATHWAY_VIA_PKC_AND_MAPK	182	0.639355	1.21173	0.025
REACTOME_AUTODEGRADATION_OF_THE_E3_UBIQUITIN_LIGASE_COP1	43	0.660999	1.20794	0.025
REACTOME_GPCR_LIGAND_BINDING	370	0.614384	1.17295	0.026
REACTOME_SHC_MEDIATED_CASCADE	25	0.725853	1.27906	0.027
REACTOME_REGULATION_OF_MITOTIC_CELL_CYCLE	65	0.651718	1.20615	0.028
REACTOME_TRANSLATION	144	0.636214	1.19833	0.028
REACTOME_CDT1_ASSOCIATION_WITH_THE_CDC6_ORC_ORIGIN_COMPLEX	49	0.639479	1.17572	0.028
REACTOME_CYCLIN_E_ASSOCIATED_EVENTS_DURING_G1_S_TRANSITION_	54	0.662055	1.21643	0.029
REACTOME_P53_DEPENDENT_G1_DNA_DAMAGE_RESPONSE	49	0.656609	1.20122	0.029
REACTOME_ACTIVATION_OF_THE_MRNA_UPON_BINDING_OF_THE_CAP_BINDING_COMPLEX_AND_EIFS_AND_SUBSEQUENT_BINDING_TO_43S	55	0.628723	1.15936	0.029
REACTOME_SYNTHESIS_OF_DNA	79	0.610236	1.13964	0.03
REACTOME_GAP_JUNCTION_ASSEMBLY	15	0.749124	1.28387	0.031
REACTOME_P53_INDEPENDENT_G1_S_DNA_DAMAGE_CHECKPOINT	42	0.65963	1.2061	0.031
REACTOME_ER_PHAGOSOME_PATHWAY	54	0.655991	1.20646	0.032
REACTOME_ORC1_REMOVAL_FROM_CHROMATIN	59	0.644172	1.18786	0.033
REACTOME_APC_C_CDC20_MEDIATED_DEGRADATION_OF_MITOTIC_PROTEINS	57	0.643035	1.18138	0.033
REACTOME_ASSEMBLY_OF_THE_PRE_REPLICATIVE_COMPLEX	58	0.63967	1.17699	0.033
REACTOME_FORMATION_OF_THE_TERNARY_COMPLEX_AND_SUBSEQUENTLY_THE_43S_COMPLEX	48	0.640083	1.17173	0.034
REACTOME_G1_S_TRANSITION	95	0.608125	1.1405	0.034
REACTOME_OLFACTORY_SIGNALING_PATHWAY	315	0.595742	1.13705	0.035
REACTOME_METABOLISM_OF_PROTEINS	388	0.576102	1.10138	0.035
REACTOME_SIGNALING_BY_WNT	55	0.632186	1.16197	0.036
REACTOME_CLASS_I_MHC_MEDIATED_ANTIGEN_PROCESSING_PRESENTATION	216	0.583267	1.11004	0.036
REACTOME_CELL_CYCLE_CHECKPOINTS	102	0.604156	1.13438	0.037
REACTOME_MEMBRANE_TRAFFICKING	106	0.592458	1.1178	0.037
REACTOME_APC_C_CDH1_MEDIATED_DEGRADATION_OF_CDC20_AND_OTHER_APC_C_CDH1_TARGETED_PROTEINS_IN_LATE_MITOSIS_EARLY_G1	56	0.642431	1.17962	0.038
REACTOME_ACTIVATION_OF_NF_KAPPAB_IN_B_CELLS	53	0.638059	1.17076	0.038
REACTOME_PROTEIN_FOLDING	46	0.634435	1.16047	0.038
REACTOME_DNA_REPLICATION	169	0.591869	1.12207	0.038
REACTOME_PREFOLDIN_MEDIATED_TRANSFER_OF_SUBSTRATE_TO_CCT_TRIC	23	0.70637	1.24116	0.039
REACTOME_G_PROTEIN_ACTIVATION	25	0.681069	1.21095	0.04
REACTOME_AUTODEGRADATION_OF_CDH1_BY_CDH1_APC_C	49	0.635771	1.16358	0.04
REACTOME_PLATELET_ACTIVATION_SIGNALING_AND_AGGREGATION	187	0.598843	1.13464	0.04
REACTOME_S_PHASE	93	0.625954	1.1642	0.041
REACTOME_METABOLISM_OF_MRNA	196	0.591746	1.12125	0.041
REACTOME_REGULATION_OF_APOPTOSIS	51	0.628692	1.15866	0.042
REACTOME_MITOTIC_M_M_G1_PHASES	153	0.597248	1.12684	0.042
REACTOME_METABOLISM_OF_RNA	234	0.58867	1.11906	0.044
REACTOME_FORMATION_OF_TUBULIN_FOLDING_INTERMEDIATES_BY_CCT_TRIC	17	0.723702	1.24936	0.046
REACTOME_NEGATIVE_REGULATION_OF_FGFR_SIGNALING	32	0.651089	1.17556	0.046
REACTOME_M_G1_TRANSITION	71	0.614475	1.13944	0.047
REACTOME_ANTIGEN_PROCESSING_UBIQUITINATION_PROTEASOME_DEGRADATION	179	0.587586	1.11413	0.047
REACTOME_RESPIRATORY_ELECTRON_TRANSPORT_ATP_SYNTHESIS_BY_CHEMIOSMOTIC_COUPLING_AND_HEAT_PRODUCTION_BY_UNCOUPLING_PROTEINS_	61	0.620076	1.14209	0.048
REACTOME_MITOTIC_G1_G1_S_PHASES	118	0.589826	1.10668	0.048
REACTOME_CELL_CYCLE	364	0.561137	1.07617	0.048
REACTOME_STEROID_HORMONES	28	0.668634	1.18854	0.05

## Sheet: Table S17(MSS_24h)
NAME	SIZE	ES	NES	NOM p-val
REACTOME_PEPTIDE_LIGAND_BINDING_RECEPTORS	174	0.632461	1.19191	0
REACTOME_OLFACTORY_SIGNALING_PATHWAY	315	0.610284	1.16448	0
REACTOME_CLASS_A1_RHODOPSIN_LIKE_RECEPTORS	275	0.590234	1.12286	0.002
REACTOME_METABOLISM_OF_MRNA	196	0.605673	1.1442	0.006
REACTOME_METABOLISM_OF_RNA	234	0.59029	1.12018	0.007
REACTOME_TRANSLATION	144	0.612964	1.14993	0.009
REACTOME_SRP_DEPENDENT_COTRANSLATIONAL_PROTEIN_TARGETING_TO_MEMBRANE	107	0.643798	1.19598	0.011
REACTOME_PEPTIDE_CHAIN_ELONGATION	85	0.639813	1.18268	0.012
REACTOME_METABOLISM_OF_PROTEINS	388	0.564263	1.07798	0.012
REACTOME_DESTABILIZATION_OF_MRNA_BY_AUF1_HNRNP_D0	45	0.676757	1.22147	0.013
REACTOME_NONSENSE_MEDIATED_DECAY_ENHANCED_BY_THE_EXON_JUNCTION_COMPLEX	103	0.62907	1.17043	0.013
REACTOME_3_UTR_MEDIATED_TRANSLATIONAL_REGULATION	105	0.622624	1.15609	0.014
REACTOME_ACETYLCHOLINE_BINDING_AND_DOWNSTREAM_EVENTS	15	0.780174	1.31045	0.014014
REACTOME_REGULATION_OF_ORNITHINE_DECARBOXYLASE_ODC	43	0.69444	1.24608	0.015
REACTOME_P53_INDEPENDENT_G1_S_DNA_DAMAGE_CHECKPOINT	42	0.677073	1.21392	0.016
REACTOME_INFLUENZA_VIRAL_RNA_TRANSCRIPTION_AND_REPLICATION	99	0.642737	1.18722	0.017
REACTOME_ADAPTIVE_IMMUNE_SYSTEM	458	0.554114	1.0604	0.017
REACTOME_INFLUENZA_LIFE_CYCLE	130	0.601986	1.12674	0.018
REACTOME_METABOLISM_OF_LIPIDS_AND_LIPOPROTEINS	441	0.551357	1.05577	0.018
REACTOME_PD1_SIGNALING	17	0.768811	1.29653	0.019
REACTOME_ER_PHAGOSOME_PATHWAY	54	0.693157	1.25335	0.019
REACTOME_CYCLIN_E_ASSOCIATED_EVENTS_DURING_G1_S_TRANSITION_	54	0.662468	1.20174	0.019
REACTOME_IRON_UPTAKE_AND_TRANSPORT	33	0.714013	1.26166	0.02
REACTOME_CDK_MEDIATED_PHOSPHORYLATION_AND_REMOVAL_OF_CDC6	41	0.67404	1.21039	0.02
REACTOME_SCFSKP2_MEDIATED_DEGRADATION_OF_P27_P21	46	0.66899	1.20637	0.02
REACTOME_INNATE_IMMUNE_SYSTEM	247	0.571026	1.08204	0.021
REACTOME_SCF_BETA_TRCP_MEDIATED_DEGRADATION_OF_EMI1	42	0.686548	1.23184	0.022
REACTOME_CROSS_PRESENTATION_OF_SOLUBLE_EXOGENOUS_ANTIGENS_ENDOSOMES	42	0.67556	1.21127	0.024
REACTOME_VIF_MEDIATED_DEGRADATION_OF_APOBEC3G	43	0.687564	1.22964	0.025
REACTOME_MRNA_SPLICING	89	0.615194	1.13996	0.025
REACTOME_SIGNALING_BY_WNT	55	0.642066	1.16117	0.027
REACTOME_HIV_INFECTION	175	0.581395	1.09461	0.028
REACTOME_AUTODEGRADATION_OF_THE_E3_UBIQUITIN_LIGASE_COP1	43	0.662021	1.19246	0.029
REACTOME_CYTOKINE_SIGNALING_IN_IMMUNE_SYSTEM	241	0.564878	1.07031	0.03
REACTOME_ANTIGEN_PROCESSING_CROSS_PRESENTATION	68	0.627101	1.14847	0.031
REACTOME_P53_DEPENDENT_G1_DNA_DAMAGE_RESPONSE	49	0.642724	1.159	0.032
REACTOME_MRNA_PROCESSING	131	0.590402	1.1042	0.033
REACTOME_PROCESSING_OF_CAPPED_INTRON_CONTAINING_PRE_MRNA	114	0.594353	1.10968	0.034
REACTOME_THROMBIN_SIGNALLING_THROUGH_PROTEINASE_ACTIVATED_RECEPTORS_PARS	30	0.680258	1.19778	0.035
REACTOME_METABOLISM_OF_AMINO_ACIDS_AND_DERIVATIVES	172	0.582884	1.09544	0.035
REACTOME_CLASS_I_MHC_MEDIATED_ANTIGEN_PROCESSING_PRESENTATION	216	0.566067	1.07073	0.035
REACTOME_M_G1_TRANSITION	71	0.606073	1.11624	0.036
REACTOME_GAP_JUNCTION_ASSEMBLY	15	0.755088	1.26341	0.038
REACTOME_RESPIRATORY_ELECTRON_TRANSPORT_ATP_SYNTHESIS_BY_CHEMIOSMOTIC_COUPLING_AND_HEAT_PRODUCTION_BY_UNCOUPLING_PROTEINS_	61	0.624342	1.13798	0.038
REACTOME_G1_S_TRANSITION	95	0.595143	1.10183	0.038
REACTOME_CELL_CYCLE	364	0.547986	1.04695	0.039
REACTOME_MEMBRANE_TRAFFICKING	106	0.597699	1.11154	0.043
REACTOME_TRANSCRIPTION	177	0.569746	1.07275	0.043
REACTOME_ANTIGEN_PRESENTATION_FOLDING_ASSEMBLY_AND_PEPTIDE_LOADING_OF_CLASS_I_MHC	20	0.713939	1.21832	0.045
REACTOME_FORMATION_OF_THE_TERNARY_COMPLEX_AND_SUBSEQUENTLY_THE_43S_COMPLEX	48	0.62572	1.12965	0.045
REACTOME_CHOLESTEROL_BIOSYNTHESIS	20	0.712187	1.21857	0.0450902
REACTOME_TRANSMEMBRANE_TRANSPORT_OF_SMALL_MOLECULES	378	0.547469	1.04545	0.046
REACTOME_ACTIVATION_OF_THE_MRNA_UPON_BINDING_OF_THE_CAP_BINDING_COMPLEX_AND_EIFS_AND_SUBSEQUENT_BINDING_TO_43S	55	0.620028	1.12749	0.047
REACTOME_PLATELET_ACTIVATION_SIGNALING_AND_AGGREGATION	187	0.564277	1.06518	0.047
REACTOME_ACTIVATION_OF_NF_KAPPAB_IN_B_CELLS	53	0.628191	1.14288	0.048
REACTOME_DOWNSTREAM_SIGNALING_EVENTS_OF_B_CELL_RECEPTOR_BCR	82	0.605798	1.11657	0.048
REACTOME_METABOLISM_OF_NUCLEOTIDES	58	0.616865	1.1246	0.05
REACTOME_HOST_INTERACTIONS_OF_HIV_FACTORS	111	0.582257	1.08558	0.05

## Sheet: Table S18(Ev16_1h)
NAME	SIZE	ES	NES	NOM p-val
REACTOME_DEFENSINS	46	0.757788	1.20829	0.005
REACTOME_BETA_DEFENSINS	39	0.779148	1.23227	0.012
REACTOME_INFLUENZA_VIRAL_RNA_TRANSCRIPTION_AND_REPLICATION	99	0.677284	1.10253	0.013
REACTOME_NONSENSE_MEDIATED_DECAY_ENHANCED_BY_THE_EXON_JUNCTION_COMPLEX	103	0.669426	1.08933	0.014
REACTOME_TRANSLATION	144	0.675155	1.10152	0.016
REACTOME_NA_CL_DEPENDENT_NEUROTRANSMITTER_TRANSPORTERS	17	0.840442	1.26965	0.017
REACTOME_AMINE_COMPOUND_SLC_TRANSPORTERS	27	0.763823	1.18983	0.019
REACTOME_INFLUENZA_LIFE_CYCLE	130	0.674669	1.09653	0.019
REACTOME_MRNA_PROCESSING	131	0.672624	1.09344	0.019
REACTOME_PHASE1_FUNCTIONALIZATION_OF_COMPOUNDS	61	0.697303	1.11914	0.02
REACTOME_SRP_DEPENDENT_COTRANSLATIONAL_PROTEIN_TARGETING_TO_MEMBRANE	107	0.667356	1.08501	0.021
REACTOME_MRNA_SPLICING	89	0.673644	1.0895	0.022
REACTOME_3_UTR_MEDIATED_TRANSLATIONAL_REGULATION	105	0.677717	1.10012	0.024
REACTOME_TCA_CYCLE_AND_RESPIRATORY_ELECTRON_TRANSPORT	97	0.670606	1.08807	0.024
REACTOME_METABOLISM_OF_MRNA	196	0.653525	1.06878	0.024
REACTOME_METABOLISM_OF_RNA	234	0.656337	1.0704	0.026
REACTOME_HIV_INFECTION	175	0.651088	1.06314	0.027
REACTOME_PEPTIDE_CHAIN_ELONGATION	85	0.674315	1.08884	0.028
REACTOME_PROCESSING_OF_CAPPED_INTRON_CONTAINING_PRE_MRNA	114	0.67107	1.08764	0.028
REACTOME_METABOLISM_OF_PROTEINS	387	0.633806	1.03858	0.028
REACTOME_BIOLOGICAL_OXIDATIONS	112	0.650032	1.05767	0.029
REACTOME_LATE_PHASE_OF_HIV_LIFE_CYCLE	90	0.67013	1.08271	0.03
REACTOME_TRANSCRIPTION	177	0.657433	1.06751	0.03
REACTOME_ANTIGEN_PROCESSING_UBIQUITINATION_PROTEASOME_DEGRADATION	179	0.643982	1.05095	0.03
REACTOME_CYTOCHROME_P450_ARRANGED_BY_SUBSTRATE_TYPE	46	0.710633	1.12581	0.031
REACTOME_MITOTIC_M_M_G1_PHASES	153	0.644994	1.05335	0.031
REACTOME_RNA_POL_II_TRANSCRIPTION	85	0.66547	1.07452	0.032
REACTOME_CELL_CYCLE_CHECKPOINTS	102	0.655706	1.06395	0.032
REACTOME_RNA_POL_I_RNA_POL_III_AND_MITOCHONDRIAL_TRANSCRIPTION	106	0.652366	1.06143	0.032
REACTOME_MITOCHONDRIAL_PROTEIN_IMPORT	40	0.699402	1.10989	0.033
REACTOME_CELL_CYCLE_MITOTIC	282	0.643581	1.04927	0.034
REACTOME_METABOLISM_OF_AMINO_ACIDS_AND_DERIVATIVES	172	0.640216	1.04552	0.034
REACTOME_ACTIVATION_OF_THE_MRNA_UPON_BINDING_OF_THE_CAP_BINDING_COMPLEX_AND_EIFS_AND_SUBSEQUENT_BINDING_TO_43S	55	0.688811	1.10234	0.035
REACTOME_CLASS_I_MHC_MEDIATED_ANTIGEN_PROCESSING_PRESENTATION	216	0.64004	1.04457	0.035
REACTOME_DNA_REPLICATION	169	0.647464	1.0522	0.036
REACTOME_PEPTIDE_LIGAND_BINDING_RECEPTORS	174	0.63694	1.04065	0.036
REACTOME_HIV_LIFE_CYCLE	103	0.658403	1.06624	0.037
REACTOME_METABOLISM_OF_LIPIDS_AND_LIPOPROTEINS	441	0.629917	1.0306	0.04
REACTOME_RESPIRATORY_ELECTRON_TRANSPORT_ATP_SYNTHESIS_BY_CHEMIOSMOTIC_COUPLING_AND_HEAT_PRODUCTION_BY_UNCOUPLING_PROTEINS_	61	0.671242	1.08007	0.041
REACTOME_PHOSPHOLIPID_METABOLISM	183	0.63605	1.04183	0.044
REACTOME_FORMATION_OF_THE_TERNARY_COMPLEX_AND_SUBSEQUENTLY_THE_43S_COMPLEX	48	0.688799	1.09446	0.047
REACTOME_CELL_CYCLE	364	0.63641	1.0331	0.047
REACTOME_ADAPTIVE_IMMUNE_SYSTEM	458	0.629022	1.0228	0.047

## Sheet: Table S19(Ev16_4h)
NAME	SIZE	ES	NES	NOM p-val
REACTOME_TRANSLATION	144	0.636605	1.11459	0.007
REACTOME_METABOLISM_OF_MRNA	196	0.628827	1.10408	0.007
REACTOME_METABOLISM_OF_RNA	234	0.628127	1.10672	0.008
REACTOME_INFLUENZA_LIFE_CYCLE	130	0.631169	1.09933	0.011
REACTOME_3_UTR_MEDIATED_TRANSLATIONAL_REGULATION	105	0.628521	1.09248	0.011
REACTOME_PROCESSING_OF_CAPPED_INTRON_CONTAINING_PRE_MRNA	114	0.629222	1.09523	0.012
REACTOME_GENERIC_TRANSCRIPTION_PATHWAY	277	0.60289	1.06209	0.012
REACTOME_SRP_DEPENDENT_COTRANSLATIONAL_PROTEIN_TARGETING_TO_MEMBRANE	107	0.636228	1.10504	0.013
REACTOME_MRNA_PROCESSING	131	0.625184	1.0919	0.014
REACTOME_ACTIVATED_POINT_MUTANTS_OF_FGFR2	15	0.799249	1.27194	0.014014
REACTOME_INFLUENZA_VIRAL_RNA_TRANSCRIPTION_AND_REPLICATION	99	0.629324	1.09332	0.016
REACTOME_REGULATION_OF_MRNA_STABILITY_BY_PROTEINS_THAT_BIND_AU_RICH_ELEMENTS	72	0.63889	1.10153	0.017
REACTOME_HIV_INFECTION	175	0.619165	1.08309	0.017
REACTOME_PEPTIDE_CHAIN_ELONGATION	85	0.631513	1.09492	0.019
REACTOME_METABOLISM_OF_PROTEINS	388	0.607139	1.06843	0.021
REACTOME_TCA_CYCLE_AND_RESPIRATORY_ELECTRON_TRANSPORT	97	0.628101	1.08617	0.025
REACTOME_ANTIGEN_PROCESSING_UBIQUITINATION_PROTEASOME_DEGRADATION	179	0.604467	1.05832	0.025
REACTOME_METABOLISM_OF_LIPIDS_AND_LIPOPROTEINS	441	0.590605	1.03824	0.025
REACTOME_HOST_INTERACTIONS_OF_HIV_FACTORS	111	0.623246	1.08549	0.028
REACTOME_HIV_LIFE_CYCLE	103	0.619165	1.07329	0.03
REACTOME_ADAPTIVE_IMMUNE_SYSTEM	458	0.583578	1.02703	0.031
REACTOME_MRNA_SPLICING	89	0.627393	1.0834	0.033
REACTOME_MITOCHONDRIAL_PROTEIN_IMPORT	40	0.671297	1.13153	0.034
REACTOME_PHOSPHOLIPID_METABOLISM	183	0.600206	1.05286	0.035
REACTOME_RNA_POL_II_TRANSCRIPTION	85	0.625385	1.0797	0.037
REACTOME_CLASS_I_MHC_MEDIATED_ANTIGEN_PROCESSING_PRESENTATION	216	0.600846	1.05002	0.037
REACTOME_CELL_CYCLE_MITOTIC	282	0.588645	1.03866	0.037
REACTOME_FGFR_LIGAND_BINDING_AND_ACTIVATION	21	0.736186	1.19292	0.039
REACTOME_NONSENSE_MEDIATED_DECAY_ENHANCED_BY_THE_EXON_JUNCTION_COMPLEX	103	0.629267	1.08942	0.039
REACTOME_TRANSPORT_OF_MATURE_TRANSCRIPT_TO_CYTOPLASM	44	0.665451	1.12352	0.04
REACTOME_LATE_PHASE_OF_HIV_LIFE_CYCLE	90	0.625449	1.07916	0.04
REACTOME_CELL_CYCLE	364	0.58177	1.02843	0.042
REACTOME_INTERACTION_BETWEEN_L1_AND_ANKYRINS	20	0.722318	1.16844	0.045
REACTOME_SHC_MEDIATED_CASCADE	25	0.695099	1.14687	0.049
REACTOME_FATTY_ACID_TRIACYLGLYCEROL_AND_KETONE_BODY_METABOLISM	161	0.596878	1.04573	0.049
REACTOME_SIGNALLING_BY_NGF	188	0.592246	1.04172	0.049

## Sheet: Table S20(Ev16_24h)
NAME	SIZE	ES	NES	NOM p-val
REACTOME_HIV_INFECTION	175	0.645557	1.07662	0.001
REACTOME_ADAPTIVE_IMMUNE_SYSTEM	458	0.62183	1.04693	0.003
REACTOME_PD1_SIGNALING	17	0.852821	1.30235	0.004
REACTOME_DEFENSINS	46	0.721826	1.16371	0.004
REACTOME_METABOLISM_OF_RNA	234	0.635019	1.06338	0.004
REACTOME_METABOLISM_OF_PROTEINS	388	0.625345	1.05166	0.004
REACTOME_TRANSMEMBRANE_TRANSPORT_OF_SMALL_MOLECULES	378	0.618102	1.04	0.005
REACTOME_MRNA_PROCESSING	131	0.653851	1.08577	0.006
REACTOME_CLASS_I_MHC_MEDIATED_ANTIGEN_PROCESSING_PRESENTATION	216	0.638706	1.06656	0.007
REACTOME_ANTIGEN_PROCESSING_UBIQUITINATION_PROTEASOME_DEGRADATION	179	0.63731	1.06189	0.011
REACTOME_OLFACTORY_SIGNALING_PATHWAY	315	0.619996	1.041	0.011
REACTOME_HIV_LIFE_CYCLE	103	0.659263	1.08751	0.013
REACTOME_PROCESSING_OF_CAPPED_INTRON_CONTAINING_PRE_MRNA	114	0.657735	1.08662	0.013
REACTOME_TRANSLATION	144	0.646477	1.07505	0.015
REACTOME_METABOLISM_OF_LIPIDS_AND_LIPOPROTEINS	441	0.613088	1.0326	0.015
REACTOME_ACETYLCHOLINE_BINDING_AND_DOWNSTREAM_EVENTS	15	0.840459	1.26667	0.016
REACTOME_BETA_DEFENSINS	39	0.730347	1.16955	0.016
REACTOME_PHOSPHOLIPID_METABOLISM	183	0.631919	1.05409	0.016
REACTOME_SLC_MEDIATED_TRANSMEMBRANE_TRANSPORT	222	0.625997	1.04723	0.016
REACTOME_RNA_POL_II_TRANSCRIPTION	85	0.667766	1.09581	0.018
REACTOME_METABOLISM_OF_MRNA	196	0.634378	1.05863	0.018
REACTOME_INFLUENZA_LIFE_CYCLE	130	0.64321	1.06536	0.019
REACTOME_HOST_INTERACTIONS_OF_HIV_FACTORS	111	0.649374	1.071	0.023
REACTOME_SRP_DEPENDENT_COTRANSLATIONAL_PROTEIN_TARGETING_TO_MEMBRANE	107	0.647436	1.07039	0.023
REACTOME_CYTOKINE_SIGNALING_IN_IMMUNE_SYSTEM	241	0.624151	1.04383	0.024
REACTOME_TRANSCRIPTION	177	0.628868	1.04817	0.028
REACTOME_GENERIC_TRANSCRIPTION_PATHWAY	277	0.621698	1.0417	0.028
REACTOME_CHEMOKINE_RECEPTORS_BIND_CHEMOKINES	54	0.687998	1.11256	0.029
REACTOME_TCA_CYCLE_AND_RESPIRATORY_ELECTRON_TRANSPORT	97	0.654461	1.07778	0.029
REACTOME_TRANS_GOLGI_NETWORK_VESICLE_BUDDING	49	0.687087	1.10767	0.03
REACTOME_SIGNALING_BY_THE_B_CELL_RECEPTOR_BCR	108	0.645075	1.06594	0.031
REACTOME_ASPARAGINE_N_LINKED_GLYCOSYLATION	68	0.665752	1.08641	0.033
REACTOME_LATE_PHASE_OF_HIV_LIFE_CYCLE	90	0.65864	1.08108	0.034
REACTOME_FATTY_ACID_TRIACYLGLYCEROL_AND_KETONE_BODY_METABOLISM	161	0.628757	1.04715	0.034
REACTOME_MRNA_SPLICING	89	0.652593	1.07186	0.036
REACTOME_MEMBRANE_TRAFFICKING	106	0.641459	1.05888	0.036
REACTOME_TRNA_AMINOACYLATION	35	0.698746	1.1133	0.037
REACTOME_INFLUENZA_VIRAL_RNA_TRANSCRIPTION_AND_REPLICATION	99	0.645772	1.06304	0.037
REACTOME_DOWNSTREAM_SIGNALING_EVENTS_OF_B_CELL_RECEPTOR_BCR	82	0.651667	1.06828	0.043
REACTOME_COMPLEMENT_CASCADE	25	0.728244	1.14	0.045

## Sheet: Table S21(Ev0_1h)
NAME	SIZE	ES	NES	NOM p-val
REACTOME_BETA_DEFENSINS	39	0.705298	1.26097	0.009
REACTOME_DEFENSINS	46	0.699981	1.25793	0.012
REACTOME_PROCESSING_OF_CAPPED_INTRON_CONTAINING_PRE_MRNA	114	0.598375	1.1071	0.012
REACTOME_MRNA_PROCESSING	131	0.593442	1.09514	0.017
REACTOME_LIGAND_GATED_ION_CHANNEL_TRANSPORT	20	0.712306	1.22625	0.019019
REACTOME_REGULATION_OF_IFNA_SIGNALING	23	0.702647	1.22241	0.02
REACTOME_MRNA_SPLICING	89	0.604837	1.10708	0.02
REACTOME_SIGNALING_BY_THE_B_CELL_RECEPTOR_BCR	108	0.599794	1.10284	0.02
REACTOME_SIGNALING_BY_ERBB4	76	0.599027	1.1005	0.02
REACTOME_MEMBRANE_TRAFFICKING	106	0.595695	1.09625	0.02
REACTOME_HOST_INTERACTIONS_OF_HIV_FACTORS	111	0.588588	1.08407	0.021
REACTOME_HIV_INFECTION	175	0.583845	1.08209	0.022
REACTOME_MITOTIC_G2_G2_M_PHASES	72	0.595949	1.09254	0.023
REACTOME_APOPTOSIS	128	0.596846	1.0977	0.026
REACTOME_INFLUENZA_LIFE_CYCLE	130	0.577328	1.06836	0.026
REACTOME_PHOSPHOLIPID_METABOLISM	183	0.573532	1.06234	0.026
REACTOME_TRANSLATION	144	0.573385	1.05841	0.026
REACTOME_TRANS_GOLGI_NETWORK_VESICLE_BUDDING	49	0.617104	1.11312	0.028
REACTOME_REGULATION_OF_MRNA_STABILITY_BY_PROTEINS_THAT_BIND_AU_RICH_ELEMENTS	72	0.609461	1.11163	0.028
REACTOME_DOWNSTREAM_SIGNALING_EVENTS_OF_B_CELL_RECEPTOR_BCR	82	0.603022	1.09718	0.028
REACTOME_INSULIN_RECEPTOR_SIGNALLING_CASCADE	73	0.595951	1.08904	0.028
REACTOME_PROTEIN_FOLDING	46	0.623851	1.12013	0.029
REACTOME_ANTIGEN_PROCESSING_UBIQUITINATION_PROTEASOME_DEGRADATION	179	0.602803	1.11345	0.029
REACTOME_TCA_CYCLE_AND_RESPIRATORY_ELECTRON_TRANSPORT	97	0.589963	1.08403	0.029
REACTOME_INTERFERON_SIGNALING	140	0.582365	1.07402	0.029
REACTOME_LOSS_OF_NLP_FROM_MITOTIC_CENTROSOMES	53	0.609916	1.10465	0.031
REACTOME_CLASS_I_MHC_MEDIATED_ANTIGEN_PROCESSING_PRESENTATION	216	0.591274	1.09162	0.031
REACTOME_SIGNALING_BY_ILS	97	0.581114	1.06895	0.031
REACTOME_SIGNALLING_BY_NGF	188	0.577118	1.06351	0.032
REACTOME_SIGNALING_BY_WNT	55	0.609661	1.10663	0.033
REACTOME_CYTOKINE_SIGNALING_IN_IMMUNE_SYSTEM	241	0.580111	1.07197	0.033
REACTOME_3_UTR_MEDIATED_TRANSLATIONAL_REGULATION	105	0.578552	1.06357	0.033
REACTOME_MITOTIC_G1_G1_S_PHASES	118	0.57683	1.06104	0.034
REACTOME_INNATE_IMMUNE_SYSTEM	247	0.56562	1.04724	0.035
REACTOME_NONSENSE_MEDIATED_DECAY_ENHANCED_BY_THE_EXON_JUNCTION_COMPLEX	103	0.578571	1.06608	0.036
REACTOME_SIGNALING_BY_EGFR_IN_CANCER	97	0.579491	1.06495	0.036
REACTOME_NGF_SIGNALLING_VIA_TRKA_FROM_THE_PLASMA_MEMBRANE	118	0.572102	1.05806	0.036
REACTOME_DNA_REPLICATION	169	0.569832	1.05436	0.036
REACTOME_POST_TRANSLATIONAL_PROTEIN_MODIFICATION	160	0.566462	1.04395	0.036
REACTOME_APC_C_CDC20_MEDIATED_DEGRADATION_OF_MITOTIC_PROTEINS	57	0.604915	1.09852	0.037
REACTOME_YAP1_AND_WWTR1_TAZ_STIMULATED_GENE_EXPRESSION	23	0.671763	1.16479	0.038
REACTOME_APOPTOTIC_EXECUTION_PHASE	46	0.623684	1.11832	0.038
REACTOME_METABOLISM_OF_RNA	234	0.588607	1.08149	0.038
REACTOME_GOLGI_ASSOCIATED_VESICLE_BIOGENESIS	42	0.615806	1.10253	0.039
REACTOME_TRANSCRIPTIONAL_REGULATION_OF_WHITE_ADIPOCYTE_DIFFERENTIATION	69	0.603854	1.10078	0.039
REACTOME_RNA_POL_II_TRANSCRIPTION	85	0.587206	1.07631	0.039
REACTOME_SIGNALING_BY_NOTCH	89	0.58347	1.06908	0.039
REACTOME_METABOLISM_OF_PROTEINS	387	0.579233	1.06895	0.039
REACTOME_DIABETES_PATHWAYS	110	0.579999	1.06588	0.039
REACTOME_AXON_GUIDANCE	223	0.565039	1.04591	0.039
REACTOME_AUTODEGRADATION_OF_CDH1_BY_CDH1_APC_C	49	0.610014	1.1021	0.04
REACTOME_ER_PHAGOSOME_PATHWAY	54	0.607729	1.09788	0.04
REACTOME_RECRUITMENT_OF_MITOTIC_CENTROSOME_PROTEINS_AND_COMPLEXES	59	0.604099	1.09737	0.04
REACTOME_S_PHASE	93	0.583017	1.07136	0.041
REACTOME_INFLUENZA_VIRAL_RNA_TRANSCRIPTION_AND_REPLICATION	99	0.578488	1.06392	0.041
REACTOME_CYCLIN_E_ASSOCIATED_EVENTS_DURING_G1_S_TRANSITION_	54	0.609639	1.10337	0.042
REACTOME_ASPARAGINE_N_LINKED_GLYCOSYLATION	68	0.601114	1.09113	0.042
REACTOME_METABOLISM_OF_MRNA	196	0.591965	1.08643	0.042
REACTOME_HIV_LIFE_CYCLE	103	0.580406	1.06433	0.042
REACTOME_DNA_REPAIR	94	0.58107	1.06061	0.042
REACTOME_TOLL_RECEPTOR_CASCADES	104	0.571045	1.05224	0.043
REACTOME_DEVELOPMENTAL_BIOLOGY	357	0.562372	1.03834	0.043
REACTOME_RIG_I_MDA5_MEDIATED_INDUCTION_OF_IFN_ALPHA_BETA_PATHWAYS	68	0.588517	1.071	0.044
REACTOME_G1_S_TRANSITION	95	0.576413	1.05901	0.044
REACTOME_FATTY_ACID_TRIACYLGLYCEROL_AND_KETONE_BODY_METABOLISM	161	0.565397	1.04245	0.044
REACTOME_REGULATION_OF_APOPTOSIS	51	0.609293	1.10448	0.045
REACTOME_P75_NTR_RECEPTOR_MEDIATED_SIGNALLING	71	0.594413	1.08233	0.045
REACTOME_MITOTIC_M_M_G1_PHASES	153	0.569243	1.04476	0.047
REACTOME_ANTIVIRAL_MECHANISM_BY_IFN_STIMULATED_GENES	60	0.594208	1.08204	0.048
REACTOME_DOWNSTREAM_SIGNAL_TRANSDUCTION	81	0.587557	1.06967	0.048
REACTOME_CELL_CYCLE_CHECKPOINTS	102	0.574786	1.05648	0.048
REACTOME_PRE_NOTCH_EXPRESSION_AND_PROCESSING	38	0.621838	1.10909	0.049
REACTOME_MHC_CLASS_II_ANTIGEN_PRESENTATION	78	0.582914	1.0629	0.049
REACTOME_NFKB_AND_MAP_KINASES_ACTIVATION_MEDIATED_BY_TLR4_SIGNALING_REPERTOIRE	65	0.598819	1.0841	0.05

## Sheet: Table S22(Ev0_4h)
NAME	SIZE	ES	NES	NOM p-val
REACTOME_ANTIGEN_PROCESSING_CROSS_PRESENTATION	68	0.657805	1.20902	0.004
REACTOME_DESTABILIZATION_OF_MRNA_BY_AUF1_HNRNP_D0	45	0.677988	1.22743	0.005
REACTOME_REGULATION_OF_MRNA_STABILITY_BY_PROTEINS_THAT_BIND_AU_RICH_ELEMENTS	72	0.63595	1.1729	0.005
REACTOME_DEFENSINS	46	0.676315	1.22693	0.007
REACTOME_ER_PHAGOSOME_PATHWAY	54	0.668592	1.21948	0.007
REACTOME_AUTODEGRADATION_OF_CDH1_BY_CDH1_APC_C	49	0.654208	1.19214	0.007
REACTOME_MRNA_SPLICING	89	0.631594	1.17191	0.007
REACTOME_BETA_DEFENSINS	39	0.683334	1.22601	0.008
REACTOME_VIF_MEDIATED_DEGRADATION_OF_APOBEC3G	43	0.676857	1.22002	0.008
REACTOME_CDK_MEDIATED_PHOSPHORYLATION_AND_REMOVAL_OF_CDC6	41	0.676082	1.21597	0.008
REACTOME_ASPARAGINE_N_LINKED_GLYCOSYLATION	68	0.621017	1.14383	0.008
REACTOME_PROCESSING_OF_CAPPED_INTRON_CONTAINING_PRE_MRNA	114	0.627742	1.16927	0.009
REACTOME_3_UTR_MEDIATED_TRANSLATIONAL_REGULATION	105	0.623776	1.16154	0.009
REACTOME_INFLUENZA_LIFE_CYCLE	130	0.620914	1.158	0.009
REACTOME_INFLUENZA_VIRAL_RNA_TRANSCRIPTION_AND_REPLICATION	99	0.621727	1.15481	0.009
REACTOME_CROSS_PRESENTATION_OF_SOLUBLE_EXOGENOUS_ANTIGENS_ENDOSOMES	42	0.671306	1.21278	0.01
REACTOME_MRNA_PROCESSING	131	0.613808	1.1456	0.01
REACTOME_NONSENSE_MEDIATED_DECAY_ENHANCED_BY_THE_EXON_JUNCTION_COMPLEX	103	0.634651	1.17654	0.011
REACTOME_PPARA_ACTIVATES_GENE_EXPRESSION	99	0.605821	1.12754	0.011
REACTOME_RNA_POL_II_TRANSCRIPTION	85	0.600962	1.11501	0.011
REACTOME_REGULATION_OF_ORNITHINE_DECARBOXYLASE_ODC	43	0.678907	1.22646	0.012
REACTOME_DOWNSTREAM_SIGNALING_EVENTS_OF_B_CELL_RECEPTOR_BCR	82	0.60193	1.11502	0.012
REACTOME_SCF_BETA_TRCP_MEDIATED_DEGRADATION_OF_EMI1	42	0.657728	1.18233	0.013
REACTOME_PEPTIDE_CHAIN_ELONGATION	85	0.634405	1.1696	0.013
REACTOME_MHC_CLASS_II_ANTIGEN_PRESENTATION	78	0.620859	1.14182	0.013
REACTOME_HOST_INTERACTIONS_OF_HIV_FACTORS	111	0.624328	1.15853	0.014
REACTOME_APC_C_CDH1_MEDIATED_DEGRADATION_OF_CDC20_AND_OTHER_APC_C_CDH1_TARGETED_PROTEINS_IN_LATE_MITOSIS_EARLY_G1	56	0.639904	1.16609	0.015
REACTOME_ANTIGEN_PROCESSING_UBIQUITINATION_PROTEASOME_DEGRADATION	179	0.596677	1.11743	0.015
REACTOME_LATE_PHASE_OF_HIV_LIFE_CYCLE	90	0.60123	1.11401	0.015
REACTOME_METABOLISM_OF_CARBOHYDRATES	214	0.565382	1.06726	0.015
REACTOME_METABOLISM_OF_RNA	234	0.618282	1.16407	0.016
REACTOME_ACTIVATION_OF_NF_KAPPAB_IN_B_CELLS	53	0.630357	1.15297	0.016
REACTOME_SIGNALING_BY_WNT	55	0.630581	1.15057	0.016
REACTOME_ACTIVATION_OF_THE_MRNA_UPON_BINDING_OF_THE_CAP_BINDING_COMPLEX_AND_EIFS_AND_SUBSEQUENT_BINDING_TO_43S	55	0.627592	1.14278	0.016
REACTOME_SIGNALING_BY_THE_B_CELL_RECEPTOR_BCR	108	0.591393	1.0981	0.016
REACTOME_NGF_SIGNALLING_VIA_TRKA_FROM_THE_PLASMA_MEMBRANE	118	0.583732	1.08888	0.016
REACTOME_TRANSLATION	144	0.629033	1.17155	0.017
REACTOME_SRP_DEPENDENT_COTRANSLATIONAL_PROTEIN_TARGETING_TO_MEMBRANE	107	0.627562	1.1611	0.017
REACTOME_SYNTHESIS_OF_DNA	79	0.602156	1.1123	0.017
REACTOME_PLATELET_ACTIVATION_SIGNALING_AND_AGGREGATION	187	0.565161	1.06255	0.017
REACTOME_REGULATION_OF_APOPTOSIS	51	0.618946	1.12948	0.018
REACTOME_HIV_INFECTION	175	0.598676	1.11777	0.018
REACTOME_HIV_LIFE_CYCLE	103	0.594347	1.10362	0.018
REACTOME_P53_INDEPENDENT_G1_S_DNA_DAMAGE_CHECKPOINT	42	0.649679	1.16963	0.019
REACTOME_METABOLISM_OF_MRNA	196	0.616417	1.15371	0.019
REACTOME_INTERFERON_SIGNALING	140	0.593389	1.10512	0.019
REACTOME_PHOSPHOLIPID_METABOLISM	183	0.568078	1.06512	0.019
REACTOME_GENERIC_TRANSCRIPTION_PATHWAY	277	0.554378	1.04549	0.019
REACTOME_AUTODEGRADATION_OF_THE_E3_UBIQUITIN_LIGASE_COP1	43	0.656415	1.18202	0.02
REACTOME_APC_C_CDC20_MEDIATED_DEGRADATION_OF_MITOTIC_PROTEINS	57	0.615697	1.12486	0.02
REACTOME_SIGNALING_BY_INSULIN_RECEPTOR	92	0.600226	1.10797	0.02
REACTOME_MEMBRANE_TRAFFICKING	106	0.594283	1.10299	0.02
REACTOME_TCA_CYCLE_AND_RESPIRATORY_ELECTRON_TRANSPORT	97	0.592369	1.09824	0.02
REACTOME_ASSEMBLY_OF_THE_PRE_REPLICATIVE_COMPLEX	58	0.612401	1.12018	0.021
REACTOME_REGULATION_OF_MITOTIC_CELL_CYCLE	65	0.604821	1.11059	0.021
REACTOME_DNA_REPLICATION	169	0.574555	1.07221	0.021
REACTOME_CLASS_I_MHC_MEDIATED_ANTIGEN_PROCESSING_PRESENTATION	216	0.601281	1.12418	0.022
REACTOME_RESPIRATORY_ELECTRON_TRANSPORT_ATP_SYNTHESIS_BY_CHEMIOSMOTIC_COUPLING_AND_HEAT_PRODUCTION_BY_UNCOUPLING_PROTEINS_	61	0.601657	1.10725	0.022
REACTOME_FORMATION_OF_THE_TERNARY_COMPLEX_AND_SUBSEQUENTLY_THE_43S_COMPLEX	48	0.636831	1.15306	0.023
REACTOME_ANTIVIRAL_MECHANISM_BY_IFN_STIMULATED_GENES	60	0.615019	1.12596	0.023
REACTOME_POST_TRANSLATIONAL_PROTEIN_MODIFICATION	161	0.588208	1.09503	0.023
REACTOME_CELL_CYCLE_MITOTIC	282	0.565409	1.0638	0.023
REACTOME_ORC1_REMOVAL_FROM_CHROMATIN	59	0.611258	1.11927	0.024
REACTOME_DEVELOPMENTAL_BIOLOGY	357	0.559175	1.05491	0.024
REACTOME_INNATE_IMMUNE_SYSTEM	247	0.559918	1.05211	0.024
REACTOME_TRANSPORT_OF_MATURE_TRANSCRIPT_TO_CYTOPLASM	44	0.631699	1.13814	0.025
REACTOME_SIGNALLING_BY_NGF	188	0.581901	1.08442	0.026
REACTOME_MITOTIC_M_M_G1_PHASES	153	0.577783	1.07473	0.026
REACTOME_CYTOKINE_SIGNALING_IN_IMMUNE_SYSTEM	241	0.571441	1.06941	0.026
REACTOME_PROTEIN_FOLDING	46	0.624023	1.12955	0.028
REACTOME_METABOLISM_OF_NUCLEOTIDES	58	0.618256	1.12749	0.028
REACTOME_M_G1_TRANSITION	71	0.604554	1.11027	0.028
REACTOME_APOPTOSIS	128	0.582752	1.08201	0.029
REACTOME_FACTORS_INVOLVED_IN_MEGAKARYOCYTE_DEVELOPMENT_AND_PLATELET_PRODUCTION	119	0.574458	1.07313	0.029
REACTOME_METABOLISM_OF_NON_CODING_RNA	41	0.631353	1.13744	0.03
REACTOME_S_PHASE	93	0.581691	1.07765	0.03
REACTOME_METABOLISM_OF_AMINO_ACIDS_AND_DERIVATIVES	172	0.563279	1.05402	0.03
REACTOME_CELL_CYCLE	364	0.559034	1.05063	0.03
REACTOME_INSULIN_RECEPTOR_SIGNALLING_CASCADE	73	0.599012	1.09978	0.031
REACTOME_TRANS_GOLGI_NETWORK_VESICLE_BUDDING	49	0.610994	1.11459	0.032
REACTOME_TRANSCRIPTIONAL_REGULATION_OF_WHITE_ADIPOCYTE_DIFFERENTIATION	69	0.600164	1.09904	0.032
REACTOME_ADAPTIVE_IMMUNE_SYSTEM	458	0.583044	1.09857	0.032
REACTOME_FATTY_ACID_TRIACYLGLYCEROL_AND_KETONE_BODY_METABOLISM	161	0.566936	1.06245	0.032
REACTOME_METABOLISM_OF_LIPIDS_AND_LIPOPROTEINS	441	0.559658	1.0544	0.032
REACTOME_MRNA_SPLICING_MINOR_PATHWAY	37	0.629967	1.13179	0.034
REACTOME_METABOLISM_OF_PROTEINS	388	0.606582	1.1356	0.035
REACTOME_CDT1_ASSOCIATION_WITH_THE_CDC6_ORC_ORIGIN_COMPLEX	49	0.611062	1.10845	0.035
REACTOME_HEMOSTASIS	422	0.552508	1.03728	0.036
REACTOME_RIG_I_MDA5_MEDIATED_INDUCTION_OF_IFN_ALPHA_BETA_PATHWAYS	68	0.5936	1.09061	0.037
REACTOME_PREFOLDIN_MEDIATED_TRANSFER_OF_SUBSTRATE_TO_CCT_TRIC	23	0.672026	1.17385	0.039
REACTOME_PI_3K_CASCADE	51	0.607076	1.10642	0.039
REACTOME_SIGNALING_BY_SCF_KIT	69	0.590521	1.08791	0.039
REACTOME_POST_CHAPERONIN_TUBULIN_FOLDING_PATHWAY	15	0.718588	1.21725	0.04
REACTOME_SIGNALING_BY_EGFR_IN_CANCER	97	0.576009	1.0668	0.04
REACTOME_AXON_GUIDANCE	223	0.554037	1.03923	0.04
REACTOME_CLEAVAGE_OF_GROWING_TRANSCRIPT_IN_THE_TERMINATION_REGION_	34	0.63722	1.14055	0.042
REACTOME_SIGNALING_BY_FGFR_IN_DISEASE	111	0.571371	1.06259	0.042
REACTOME_MITOTIC_G1_G1_S_PHASES	118	0.570984	1.06015	0.042
REACTOME_G1_S_TRANSITION	95	0.575254	1.06655	0.043
REACTOME_TRAF6_MEDIATED_INDUCTION_OF_NFKB_AND_MAP_KINASES_UPON_TLR7_8_OR_9_ACTIVATION	68	0.586383	1.07738	0.045
REACTOME_SIGNALING_BY_ERBB2	88	0.573793	1.06315	0.046
REACTOME_ACTIVATED_TLR4_SIGNALLING	81	0.579569	1.06829	0.047
REACTOME_MITOCHONDRIAL_PROTEIN_IMPORT	40	0.617973	1.11412	0.049

## Sheet: Table S23(Ev0_24h)
NAME	SIZE	ES	NES	NOM p-val
REACTOME_BETA_DEFENSINS	39	0.788085	1.30569	0
REACTOME_METABOLISM_OF_MRNA	196	0.655718	1.13648	0
REACTOME_ANTIGEN_PROCESSING_UBIQUITINATION_PROTEASOME_DEGRADATION	179	0.642984	1.11161	0
REACTOME_METABOLISM_OF_RNA	234	0.639409	1.10993	0
REACTOME_CLASS_A1_RHODOPSIN_LIKE_RECEPTORS	275	0.633727	1.10219	0
REACTOME_METABOLISM_OF_PROTEINS	387	0.628557	1.09746	0
REACTOME_CLASS_I_MHC_MEDIATED_ANTIGEN_PROCESSING_PRESENTATION	216	0.625631	1.0854	0
REACTOME_ADAPTIVE_IMMUNE_SYSTEM	458	0.613769	1.07317	0
REACTOME_AMINE_LIGAND_BINDING_RECEPTORS	36	0.777192	1.28731	0.001
REACTOME_SRP_DEPENDENT_COTRANSLATIONAL_PROTEIN_TARGETING_TO_MEMBRANE	107	0.686347	1.17645	0.001
REACTOME_3_UTR_MEDIATED_TRANSLATIONAL_REGULATION	105	0.678117	1.16081	0.001
REACTOME_TRANSLATION	144	0.660887	1.13802	0.001
REACTOME_INFLUENZA_LIFE_CYCLE	130	0.653159	1.12311	0.001
REACTOME_PHOSPHOLIPID_METABOLISM	183	0.640202	1.10725	0.001
REACTOME_METABOLISM_OF_LIPIDS_AND_LIPOPROTEINS	441	0.606723	1.06003	0.001
REACTOME_PEPTIDE_CHAIN_ELONGATION	85	0.692039	1.17869	0.002
REACTOME_INFLUENZA_VIRAL_RNA_TRANSCRIPTION_AND_REPLICATION	99	0.684724	1.17141	0.002
REACTOME_HIV_INFECTION	175	0.63243	1.09266	0.002
REACTOME_DEFENSINS	46	0.778752	1.29684	0.003
REACTOME_HOST_INTERACTIONS_OF_HIV_FACTORS	111	0.644454	1.1061	0.004
REACTOME_CYTOKINE_SIGNALING_IN_IMMUNE_SYSTEM	241	0.609125	1.0579	0.004
REACTOME_NONSENSE_MEDIATED_DECAY_ENHANCED_BY_THE_EXON_JUNCTION_COMPLEX	103	0.664373	1.1355	0.005
REACTOME_MEMBRANE_TRAFFICKING	106	0.63851	1.09438	0.007
REACTOME_GENERIC_TRANSCRIPTION_PATHWAY	277	0.605765	1.05359	0.007
REACTOME_TOLL_RECEPTOR_CASCADES	104	0.644681	1.10397	0.008
REACTOME_CYCLIN_E_ASSOCIATED_EVENTS_DURING_G1_S_TRANSITION_	54	0.691726	1.1601	0.009
REACTOME_ACETYLCHOLINE_BINDING_AND_DOWNSTREAM_EVENTS	15	0.832696	1.29708	0.00900901
REACTOME_FORMATION_OF_THE_TERNARY_COMPLEX_AND_SUBSEQUENTLY_THE_43S_COMPLEX	48	0.694727	1.16274	0.01
REACTOME_PROCESSING_OF_CAPPED_INTRON_CONTAINING_PRE_MRNA	114	0.633188	1.08562	0.01
REACTOME_G_ALPHA_I_SIGNALLING_EVENTS	177	0.613637	1.06086	0.01
REACTOME_METABOLISM_OF_CARBOHYDRATES	214	0.608603	1.05507	0.01
REACTOME_ACTIVATION_OF_NF_KAPPAB_IN_B_CELLS	53	0.680604	1.14266	0.011
REACTOME_MRNA_PROCESSING	131	0.628181	1.08116	0.011
REACTOME_METABOLISM_OF_AMINO_ACIDS_AND_DERIVATIVES	172	0.615364	1.06501	0.012
REACTOME_INNATE_IMMUNE_SYSTEM	247	0.605767	1.05218	0.013
REACTOME_SIGNALLING_BY_NGF	188	0.614528	1.06176	0.015
REACTOME_SCFSKP2_MEDIATED_DEGRADATION_OF_P27_P21	46	0.696667	1.16119	0.016
REACTOME_SIGNALING_BY_WNT	55	0.681786	1.14581	0.016
REACTOME_DOWNSTREAM_SIGNALING_EVENTS_OF_B_CELL_RECEPTOR_BCR	82	0.655187	1.11428	0.016
REACTOME_GLYCEROPHOSPHOLIPID_BIOSYNTHESIS	75	0.649732	1.10413	0.016
REACTOME_ACTIVATION_OF_THE_MRNA_UPON_BINDING_OF_THE_CAP_BINDING_COMPLEX_AND_EIFS_AND_SUBSEQUENT_BINDING_TO_43S	55	0.687681	1.14995	0.017
REACTOME_AUTODEGRADATION_OF_CDH1_BY_CDH1_APC_C	49	0.68765	1.14526	0.017
REACTOME_VIF_MEDIATED_DEGRADATION_OF_APOBEC3G	43	0.696293	1.15745	0.018
REACTOME_SPHINGOLIPID_METABOLISM	65	0.658347	1.10986	0.018
REACTOME_DESTABILIZATION_OF_MRNA_BY_AUF1_HNRNP_D0	45	0.680189	1.1331	0.019
REACTOME_ER_PHAGOSOME_PATHWAY	54	0.678575	1.13741	0.02
REACTOME_TCA_CYCLE_AND_RESPIRATORY_ELECTRON_TRANSPORT	97	0.639182	1.09156	0.02
REACTOME_SIGNALING_BY_THE_B_CELL_RECEPTOR_BCR	108	0.63315	1.08601	0.02
REACTOME_NGF_SIGNALLING_VIA_TRKA_FROM_THE_PLASMA_MEMBRANE	118	0.624113	1.07071	0.02
REACTOME_REGULATION_OF_MRNA_STABILITY_BY_PROTEINS_THAT_BIND_AU_RICH_ELEMENTS	72	0.651387	1.10408	0.021
REACTOME_ACTIVATED_TLR4_SIGNALLING	81	0.644605	1.09577	0.023
REACTOME_SCF_BETA_TRCP_MEDIATED_DEGRADATION_OF_EMI1	42	0.689936	1.14431	0.024
REACTOME_DEVELOPMENTAL_BIOLOGY	357	0.59222	1.03411	0.024
REACTOME_CHEMOKINE_RECEPTORS_BIND_CHEMOKINES	54	0.664612	1.11877	0.025
REACTOME_RESPIRATORY_ELECTRON_TRANSPORT_ATP_SYNTHESIS_BY_CHEMIOSMOTIC_COUPLING_AND_HEAT_PRODUCTION_BY_UNCOUPLING_PROTEINS_	61	0.667147	1.1215	0.027
REACTOME_APC_C_CDH1_MEDIATED_DEGRADATION_OF_CDC20_AND_OTHER_APC_C_CDH1_TARGETED_PROTEINS_IN_LATE_MITOSIS_EARLY_G1	56	0.661294	1.11111	0.027
REACTOME_APOPTOSIS	128	0.616524	1.06012	0.027
REACTOME_FATTY_ACID_TRIACYLGLYCEROL_AND_KETONE_BODY_METABOLISM	161	0.612824	1.05724	0.027
REACTOME_REGULATION_OF_ORNITHINE_DECARBOXYLASE_ODC	43	0.677965	1.12748	0.028
REACTOME_P53_DEPENDENT_G1_DNA_DAMAGE_RESPONSE	49	0.665715	1.1154	0.028
REACTOME_REGULATION_OF_APOPTOSIS	51	0.663409	1.11337	0.028
REACTOME_MYD88_MAL_CASCADE_INITIATED_ON_PLASMA_MEMBRANE	73	0.641419	1.08806	0.029
REACTOME_MRNA_SPLICING	89	0.63288	1.07879	0.031
REACTOME_POST_TRANSLATIONAL_PROTEIN_MODIFICATION	160	0.609794	1.0526	0.031
REACTOME_TRANSMEMBRANE_TRANSPORT_OF_SMALL_MOLECULES	378	0.590558	1.03134	0.033
REACTOME_CDK_MEDIATED_PHOSPHORYLATION_AND_REMOVAL_OF_CDC6	41	0.682806	1.13262	0.034
REACTOME_P53_INDEPENDENT_G1_S_DNA_DAMAGE_CHECKPOINT	42	0.678426	1.12422	0.034
REACTOME_AUTODEGRADATION_OF_THE_E3_UBIQUITIN_LIGASE_COP1	43	0.678218	1.12371	0.034
REACTOME_RESPIRATORY_ELECTRON_TRANSPORT	48	0.660654	1.10428	0.035
REACTOME_SLC_MEDIATED_TRANSMEMBRANE_TRANSPORT	222	0.600511	1.0414	0.035
REACTOME_CROSS_PRESENTATION_OF_SOLUBLE_EXOGENOUS_ANTIGENS_ENDOSOMES	42	0.679326	1.12839	0.036
REACTOME_SPHINGOLIPID_DE_NOVO_BIOSYNTHESIS	30	0.705619	1.15233	0.038
REACTOME_SIGNALING_BY_INSULIN_RECEPTOR	92	0.62902	1.0737	0.038
REACTOME_SIGNALING_BY_TGF_BETA_RECEPTOR_COMPLEX	54	0.649933	1.0908	0.043
REACTOME_MITOCHONDRIAL_PROTEIN_IMPORT	40	0.665794	1.10579	0.045
REACTOME_APC_C_CDC20_MEDIATED_DEGRADATION_OF_MITOTIC_PROTEINS	57	0.645228	1.08633	0.047
REACTOME_TRANS_GOLGI_NETWORK_VESICLE_BUDDING	49	0.652308	1.08975	0.05
REACTOME_HIV_LIFE_CYCLE	103	0.619656	1.06022	0.05
